# Supplementary material for: (S)-2-Amino-1-(pyrrolidinium-2-ylmeth­yl)pyridinium dibromide
Source: Acta Crystallogr Sect E Struct Rep Online. 2008 Jan 18;64(Pt 2):o473. doi: 10.1107/S1600536808001128 (PMC2960442; doi:10.1107/S1600536808001128)
Supplement: Supplementary file 1 [file e-64-0o473-sup1.cif]

##############################################################################
###                                                                        ###
###        Electronic paper (Acta Crystallographica Section E)             ###
###                                                                        ###
##############################################################################
#                                                                            #
# This CIF contains the data in a paper accepted for publication in Acta     #
# Crystallographica Section E. It conforms to the requirements of Notes      #
# for Authors for Section E, and has been peer reviewed under the auspices   #
# of the IUCr Commission on Journals.                                        #
#                                                                            #
# Full details of the Crystallographic Information File format               #
# are given in the paper "The Crystallographic Information File (CIF):       #
# a New Standard Archive File for Crystallography" by S. R. Hall, F. H.      #
# Allen and I. D. Brown [Acta Cryst. (1991), A47, 655-685].                  #
#                                                                            #
# The current version of the core CIF dictionary is obtainable from          #
# ftp://ftp.iucr.org/pub/cif_core.dic. The current version number is 2.1.    #
#                                                                            #
# Software is freely available for graphical display of the structure(s) in  #
# this CIF.  For information consult the CIF home page http://www.iucr.org/  #
# cif/home.html                                                              #
#                                                                            #
##############################################################################
                                             
data_global
_audit_creation_method     'by CrystalStructure 3.7'
_journal_date_recd_electronic     2007-12-01
_journal_date_accepted     2008-01-11
_journal_name_full     'Acta Crystallographica, Section E'
_journal_year     2008
_journal_volume     64
_journal_issue      2
_journal_page_first     o473
_journal_page_last     o473
_journal_paper_category     QO
_journal_coeditor_code     CS2067
_publ_contact_author_name     'Ms. Danqian Xu'
_publ_contact_author_address
;
State Key Laboratory Breeding Base of Green Chemistry-Synthesis Technology
Zhejiang University of Technology
Hangzhou
310014
People's Republic of China
;
_publ_contact_author_email     yifengwang108@gmail.com
_publ_contact_author_fax     '86 571 88320066'
_publ_contact_author_phone     '86 571 88320609'
_publ_section_title
;
(<i>S</i>)-2-Amino-1-(pyrrolidinium-2-ylmethyl)pyridinium dibromide
;
loop_
    _publ_author_name
    _publ_author_address
    'Yifeng Wang'
;
State Key Laboratory Breeding Base of Green Chemistry -- Synthesis Technology
Zhejiang University of Technology
Hangzhou 310014
People's Republic of China
;
    'Shuai Zhang'
;
State Key Laboratory Breeding Base of Green Chemistry -- Synthesis Technology
Zhejiang University of Technology
Hangzhou 310014
People's Republic of China
;
    'Aibao Xia'
;
State Key Laboratory Breeding Base of Green Chemistry -- Synthesis Technology
Zhejiang University of Technology
Hangzhou 310014
People's Republic of China
;
    'Shuping Luo'
;
State Key Laboratory Breeding Base of Green Chemistry -- Synthesis Technology
Zhejiang University of Technology
Hangzhou 310014
People's Republic of China
;
    'Danqian Xu'
;
State Key Laboratory Breeding Base of Green Chemistry -- Synthesis Technology
Zhejiang University of Technology
Hangzhou 310014
People's Republic of China
;
data_I
_chemical_name_systematic
;
(S)-2-Amino-1-(pyrrolidinium-2-ylmethyl)pyridinium dibromide
;
_chemical_formula_moiety     'C10 H17 N3 2+, 2(Br -)'
_chemical_formula_sum     'C10 H17 Br2 N3 '
_chemical_formula_iupac     'C10 H17 N3 2+, 2Br -'
_chemical_formula_weight     339.07
_symmetry_cell_setting     monoclinic
_symmetry_space_group_name_H-M     'P 21'
_symmetry_space_group_name_Hall     'P 2yb'
loop_
    _symmetry_equiv_pos_site_id
    _symmetry_equiv_pos_as_xyz
    1 '+X,+Y,+Z'
    2 '-X,1/2+Y,-Z'
_cell_length_a     10.5509(5)
_cell_length_b     6.1755(3)
_cell_length_c     10.8474(6)
_cell_angle_alpha     90.0000
_cell_angle_beta     107.4830(14)
_cell_angle_gamma     90.0000
_cell_volume     674.14(6)
_cell_formula_units_Z     2
_cell_measurement_reflns_used     5483
_cell_measurement_theta_min     3.2
_cell_measurement_theta_max     27.5
_cell_measurement_temperature     296.0(10)
_exptl_crystal_description     'platelet'
_exptl_crystal_colour     'colorless'
_exptl_crystal_size_max     0.37
_exptl_crystal_size_mid     0.32
_exptl_crystal_size_min     0.13
_exptl_crystal_density_diffrn     1.670
_exptl_crystal_density_meas     ?
_exptl_crystal_density_method     'not measured'
_exptl_crystal_F_000     336.00
_exptl_absorpt_coefficient_mu     6.006
_exptl_absorpt_correction_type     multi-scan
_exptl_absorpt_process_details
;
(ABSCOR; Higashi, 1995)
;
_exptl_absorpt_correction_T_min     0.110
_exptl_absorpt_correction_T_max     0.458
_diffrn_radiation_type     'Mo K\a'
_diffrn_radiation_wavelength     0.71075
_diffrn_measurement_device_type     'Rigaku R-AXIS RAPID'
_diffrn_measurement_method     \w
_diffrn_detector_area_resol_mean     10.00
_diffrn_reflns_number     6601
_diffrn_reflns_av_R_equivalents     0.052
_diffrn_reflns_theta_max     27.45
_diffrn_reflns_theta_full     27.45
_diffrn_measured_fraction_theta_max     0.998
_diffrn_measured_fraction_theta_full     0.998
_diffrn_reflns_limit_h_min     -13
_diffrn_reflns_limit_h_max     13
_diffrn_reflns_limit_k_min     -7
_diffrn_reflns_limit_k_max     8
_diffrn_reflns_limit_l_min     -14
_diffrn_reflns_limit_l_max     14
_refine_special_details
;
;
_reflns_number_total     2681
_reflns_number_gt     1943
_reflns_threshold_expression     F^2^>2\s(F^2^)
_refine_ls_structure_factor_coef     Fsqd
_refine_ls_R_factor_gt     0.0340
_refine_ls_wR_factor_ref     0.0942
_refine_ls_goodness_of_fit_ref     1.007
_refine_ls_number_reflns     2681
_refine_ls_number_parameters     138
_refine_ls_hydrogen_treatment     constr
_refine_ls_weighting_scheme     calc
_refine_ls_weighting_details     'w = 1/[0.9800\s(Fo^2^)]/(4Fo^2^)'
_refine_ls_shift/su_max     0.0000
_refine_diff_density_max     0.41
_refine_diff_density_min     -0.61
_refine_ls_extinction_method     'Larson (1970), equation 22'
_refine_ls_extinction_coef     48(6)
_refine_ls_abs_structure_details     'Flack (1983), 1013 Friedel pairs'
_refine_ls_abs_structure_Flack     0.002(5)
loop_
    _atom_type_symbol
    _atom_type_description
    _atom_type_scat_dispersion_real
    _atom_type_scat_dispersion_imag
    _atom_type_scat_source
    'C' 'C' 0.003 0.002
;
International Tables for Crystallography
(1992, Vol. C, Tables 4.2.6.8 and 6.1.1.4)
;
    'H' 'H' 0.000 0.000
;
International Tables for Crystallography
(1992, Vol. C, Table 6.1.1.4)
;
    'N' 'N' 0.006 0.003
;
International Tables for Crystallography
(1992, Vol. C, Tables 4.2.6.8 and 6.1.1.4)
;
    'Br' 'Br' -0.290 2.459
;
International Tables for Crystallography
(1992, Vol. C, Tables 4.2.6.8 and 6.1.1.4)
;
_computing_data_collection     'PROCESS-AUTO (Rigaku, 1998)'
_computing_cell_refinement     'PROCESS-AUTO (Rigaku, 1998)'
_computing_data_reduction     'CrystalStructure (Rigaku/MSC, 2004)'
_computing_structure_solution     'SHELXS97 (Sheldrick, 2008)'
_computing_structure_refinement     'CRYSTALS (Watkin <i>et al.</i>,  1996)'
_computing_molecular_graphics     'CrystalStructure (Rigaku/MSC, 2004)'
_computing_publication_material     'CrystalStructure (Rigaku/MSC, 2004)'
loop_
    _atom_site_type_symbol
    _atom_site_label
    _atom_site_fract_x
    _atom_site_fract_y
    _atom_site_fract_z
    _atom_site_U_iso_or_equiv
    _atom_site_adp_type
    _atom_site_calc_flag
    _atom_site_refinement_flags
    _atom_site_occupancy
    _atom_site_disorder_assembly
    _atom_site_disorder_group
    Br Br1 0.12426(6) 0.7373(2) 0.07481(6) 0.0544(2) Uani d . 1.00 . .
    Br Br2 0.36075(6) 0.4571(2) 0.62553(6) 0.0481(2) Uani d . 1.00 . .
    N N1 0.2124(4) 0.2325(8) 0.0528(4) 0.0394(13) Uani d . 1.00 . .
    N N2 0.2014(4) 0.1711(7) 0.3238(4) 0.0383(14) Uani d . 1.00 . .
    N N3 0.3461(4) -0.1049(8) 0.4252(5) 0.0504(17) Uani d . 1.00 . .
    C C1 0.3320(5) 0.2156(10) 0.1669(5) 0.0373(16) Uani d . 1.00 . .
    C C2 0.4356(6) 0.3574(10) 0.1293(7) 0.050(2) Uani d . 1.00 . .
    C C3 0.3902(8) 0.3654(13) -0.0157(8) 0.072(3) Uani d . 1.00 . .
    C C4 0.2652(7) 0.2334(12) -0.0600(6) 0.058(2) Uani d . 1.00 . .
    C C5 0.3056(6) 0.2905(8) 0.2915(6) 0.0396(19) Uani d . 1.00 . .
    C C6 0.0744(6) 0.2588(11) 0.2846(6) 0.0473(19) Uani d . 1.00 . .
    C C7 -0.0286(6) 0.1613(11) 0.3117(7) 0.058(2) Uani d . 1.00 . .
    C C8 -0.0044(5) -0.0355(14) 0.3828(6) 0.054(2) Uani d . 1.00 . .
    C C9 0.1193(6) -0.1204(10) 0.4205(6) 0.048(2) Uani d . 1.00 . .
    C C10 0.2260(5) -0.0171(10) 0.3902(5) 0.0399(16) Uani d . 1.00 . .
    H H5 0.3628 0.0650 0.1770 0.045 Uiso c R 1.00 . .
    H H6 0.0599 0.3881 0.2384 0.057 Uiso c R 1.00 . .
    H H7 -0.1133 0.2214 0.2845 0.070 Uiso c R 1.00 . .
    H H8 -0.0734 -0.1056 0.4033 0.065 Uiso c R 1.00 . .
    H H9 0.1347 -0.2491 0.4671 0.057 Uiso c R 1.00 . .
    H H21 0.4378 0.5019 0.1650 0.060 Uiso c R 1.00 . .
    H H22 0.5232 0.2927 0.1605 0.060 Uiso c R 1.00 . .
    H H31 0.3725 0.5138 -0.0450 0.087 Uiso c R 1.00 . .
    H H32 0.4578 0.3046 -0.0494 0.087 Uiso c R 1.00 . .
    H H41 0.2847 0.0872 -0.0817 0.070 Uiso c R 1.00 . .
    H H42 0.2022 0.2998 -0.1346 0.070 Uiso c R 1.00 . .
    H H51 0.3871 0.2743 0.3622 0.048 Uiso c R 1.00 . .
    H H52 0.2804 0.4420 0.2820 0.048 Uiso c R 1.00 . .
    H H111 0.1698 0.3502 0.0555 0.047 Uiso c R 1.00 . .
    H H112 0.1607 0.1234 0.0491 0.047 Uiso c R 1.00 . .
    H H301 0.4104 -0.0412 0.4065 0.061 Uiso c R 1.00 . .
    H H302 0.3597 -0.2257 0.4666 0.061 Uiso c R 1.00 . .
loop_
    _atom_site_aniso_label
    _atom_site_aniso_U_11
    _atom_site_aniso_U_22
    _atom_site_aniso_U_33
    _atom_site_aniso_U_12
    _atom_site_aniso_U_13
    _atom_site_aniso_U_23
    Br1 0.0568(4) 0.0313(3) 0.0617(4) 0.0003(3) -0.0024(3) 0.0000(3)
    Br2 0.0345(3) 0.0652(4) 0.0452(4) -0.0024(3) 0.0130(2) 0.0014(3)
    N1 0.035(2) 0.038(2) 0.044(3) 0.003(2) 0.011(2)  0.000(2)
    N2 0.035(2) 0.047(3) 0.036(3) 0.005(2) 0.014(2)  0.000(2)
    N3 0.031(2) 0.060(3) 0.063(4) 0.008(2) 0.017(2) 0.015(2)
    C1 0.030(2) 0.042(3) 0.043(3) 0.001(2) 0.015(2) 0.008(2)
    C2 0.047(4) 0.057(4) 0.048(4) -0.004(3) 0.017(3) 0.007(3)
    C3 0.070(5) 0.088(6) 0.065(6) 0.003(4) 0.030(4) 0.016(4)
    C4 0.075(4) 0.071(4) 0.032(3) 0.012(5) 0.022(3) -0.003(3)
    C5 0.044(3) 0.040(4) 0.035(3) -0.002(2) 0.013(3) 0.002(2)
    C6 0.050(3) 0.053(3) 0.039(3) 0.009(3) 0.013(3) 0.006(3)
    C7 0.034(3) 0.084(5) 0.057(4) 0.004(3) 0.015(3) -0.004(3)
    C8 0.029(2) 0.088(5) 0.052(4) 0.006(4) 0.023(2) -0.001(4)
    C9 0.041(3) 0.064(5) 0.042(4) -0.004(3) 0.018(3) 0.004(2)
    C10 0.031(2) 0.047(3) 0.039(3) 0.003(3) 0.008(2) -0.003(3)
_geom_special_details
;
;
loop_
    _geom_bond_atom_site_label_1
    _geom_bond_atom_site_label_2
    _geom_bond_site_symmetry_1
    _geom_bond_site_symmetry_2
    _geom_bond_distance
    _geom_bond_publ_flag
    N1 C1 . . 1.483(6) ?
    N1 C4 . . 1.490(9) ?
    N2 C5 . . 1.451(8) ?
    N2 C6 . . 1.388(8) ?
    N2 C10 . . 1.351(7) ?
    N3 C10 . . 1.325(7) ?
    C1 C2 . . 1.547(9) ?
    C1 C5 . . 1.532(9) ?
    C2 C3 . . 1.501(9) ?
    C3 C4 . . 1.501(9) ?
    C6 C7 . . 1.350(9) ?
    C7 C8 . . 1.421(9) ?
    C8 C9 . . 1.351(9) ?
    C9 C10 . . 1.415(9) ?
    N1 H111 . . 0.860 ?
    N1 H112 . . 0.860 ?
    N3 H301 . . 0.860 ?
    N3 H302 . . 0.860 ?
    C1 H5 . . 0.980 ?
    C2 H21 . . 0.970 ?
    C2 H22 . . 0.970 ?
    C3 H31 . . 0.970 ?
    C3 H32 . . 0.970 ?
    C4 H41 . . 0.970 ?
    C4 H42 . . 0.970 ?
    C5 H51 . . 0.970 ?
    C5 H52 . . 0.970 ?
    C6 H6 . . 0.930 ?
    C7 H7 . . 0.930 ?
    C8 H8 . . 0.930 ?
    C9 H9 . . 0.930 ?
loop_
    _geom_angle_atom_site_label_1
    _geom_angle_atom_site_label_2
    _geom_angle_atom_site_label_3
    _geom_angle_site_symmetry_1
    _geom_angle_site_symmetry_2
    _geom_angle_site_symmetry_3
    _geom_angle
    _geom_angle_publ_flag
    C1 N1 C4 . . . 104.6(4) ?
    C5 N2 C6 . . . 117.3(4) ?
    C5 N2 C10 . . . 121.8(4) ?
    C6 N2 C10 . . . 120.8(5) ?
    N1 C1 C2 . . . 103.4(4) ?
    N1 C1 C5 . . . 112.4(4) ?
    C2 C1 C5 . . . 113.1(4) ?
    C1 C2 C3 . . . 105.5(5) ?
    C2 C3 C4 . . . 106.9(7) ?
    N1 C4 C3 . . . 104.4(5) ?
    N2 C5 C1 . . . 114.3(4) ?
    N2 C6 C7 . . . 121.7(6) ?
    C6 C7 C8 . . . 118.3(6) ?
    C7 C8 C9 . . . 119.7(6) ?
    C8 C9 C10 . . . 121.2(6) ?
    N2 C10 N3 . . . 121.3(5) ?
    N2 C10 C9 . . . 118.2(5) ?
    N3 C10 C9 . . . 120.5(5) ?
    C1 N1 H111 . . . 110.7 ?
    C1 N1 H112 . . . 110.7 ?
    C4 N1 H111 . . . 110.7 ?
    C4 N1 H112 . . . 110.7 ?
    H111 N1 H112 . . . 109.5 ?
    C10 N3 H301 . . . 120.0 ?
    C10 N3 H302 . . . 120.0 ?
    H301 N3 H302 . . . 120.0 ?
    N1 C1 H5 . . . 109.3 ?
    C2 C1 H5 . . . 109.3 ?
    C5 C1 H5 . . . 109.3 ?
    C1 C2 H21 . . . 110.5 ?
    C1 C2 H22 . . . 110.5 ?
    C3 C2 H21 . . . 110.5 ?
    C3 C2 H22 . . . 110.5 ?
    H21 C2 H22 . . . 109.5 ?
    C2 C3 H31 . . . 110.1 ?
    C2 C3 H32 . . . 110.1 ?
    C4 C3 H31 . . . 110.1 ?
    C4 C3 H32 . . . 110.1 ?
    H31 C3 H32 . . . 109.5 ?
    N1 C4 H41 . . . 110.7 ?
    N1 C4 H42 . . . 110.7 ?
    C3 C4 H41 . . . 110.7 ?
    C3 C4 H42 . . . 110.7 ?
    H41 C4 H42 . . . 109.5 ?
    N2 C5 H51 . . . 108.3 ?
    N2 C5 H52 . . . 108.3 ?
    C1 C5 H51 . . . 108.3 ?
    C1 C5 H52 . . . 108.3 ?
    H51 C5 H52 . . . 109.5 ?
    N2 C6 H6 . . . 119.2 ?
    C7 C6 H6 . . . 119.2 ?
    C6 C7 H7 . . . 120.8 ?
    C8 C7 H7 . . . 120.8 ?
    C7 C8 H8 . . . 120.1 ?
    C9 C8 H8 . . . 120.1 ?
    C8 C9 H9 . . . 119.4 ?
    C10 C9 H9 . . . 119.4 ?
loop_
    _geom_torsion_atom_site_label_1
    _geom_torsion_atom_site_label_2
    _geom_torsion_atom_site_label_3
    _geom_torsion_atom_site_label_4
    _geom_torsion_site_symmetry_1
    _geom_torsion_site_symmetry_2
    _geom_torsion_site_symmetry_3
    _geom_torsion_site_symmetry_4
    _geom_torsion
    _geom_torsion_publ_flag
    C1 N1 C4 C3 . . . . -38.1(6) ?
    C4 N1 C1 C2 . . . . 37.7(6) ?
    C4 N1 C1 C5 . . . . 159.9(5) ?
    C5 N2 C6 C7 . . . . -179.0(6) ?
    C6 N2 C5 C1 . . . . -95.2(6) ?
    C5 N2 C10 N3 . . . . -2.4(8) ?
    C5 N2 C10 C9 . . . . 178.4(5) ?
    C10 N2 C5 C1 . . . . 85.4(6) ?
    C6 N2 C10 N3 . . . . 178.2(5) ?
    C6 N2 C10 C9 . . . . -0.9(8) ?
    C10 N2 C6 C7 . . . . 0.4(8) ?
    N1 C1 C2 C3 . . . . -23.1(6) ?
    N1 C1 C5 N2 . . . . 58.8(6) ?
    C2 C1 C5 N2 . . . . 175.4(4) ?
    C5 C1 C2 C3 . . . . -144.9(5) ?
    C1 C2 C3 C4 . . . . 0.0(6) ?
    C2 C3 C4 N1 . . . . 23.0(7) ?
    N2 C6 C7 C8 . . . . 0.3(8) ?
    C6 C7 C8 C9 . . . . -0.4(9) ?
    C7 C8 C9 C10 . . . . -0.1(8) ?
    C8 C9 C10 N2 . . . . 0.8(9) ?
    C8 C9 C10 N3 . . . . -178.4(6) ?
