# Supplementary material for: (S)-2-Amino-1-(pyrrolidinium-2-ylmeth­yl)pyridinium dibromide
Source: Acta Crystallogr Sect E Struct Rep Online. 2008 Jan 18;64(Pt 2):o473. doi: 10.1107/S1600536808001128 (PMC2960442; doi:10.1107/S1600536808001128)
Supplement: Supplementary file 2 [file e-64-0o473-Isup2.hkl]

data_I
loop_
_refln_index_h
_refln_index_k
_refln_index_l
_refln_F_squared_meas
_refln_F_squared_sigma
_refln_F_squared_calc
_refln_observed_status
   6   -5    0     27201.90        80.64     30492.95 o
   7   -5    0      4037.33        86.12      3183.72 o
   8   -5    0      2509.01       118.16      1552.30 o
   9   -5    0      1265.22       645.16      1377.61 o
  10   -5    0      3762.60       685.39      3585.82 o
   4   -4    0     52139.16       572.64     54169.20 o
   5   -4    0     10459.15        58.06     10235.91 o
   6   -4    0      6724.00        56.70      5433.25 o
   7   -4    0      8584.02       124.55      7951.33 o
   8   -4    0     25657.63        40.83     20970.50 o
   9   -4    0      6217.32       121.00      5375.70 o
  10   -4    0      2036.72       219.63      1704.94 o
  11   -4    0      1192.32       423.54      1441.28 o
   2   -3    0     42642.25        31.70     42113.39 o
   3   -3    0     83376.56        89.30     87201.46 o
   4   -3    0      1694.15        26.42      1536.92 o
   5   -3    0     76071.16        61.62     73990.31 o
   6   -3    0     22389.14        23.33     22313.81 o
   7   -3    0     15911.30        34.22     15376.84 o
   8   -3    0      6009.35        46.51      6147.69 o
   9   -3    0     19490.95        49.28     20575.63 o
  10   -3    0      1773.25       168.74      2980.94 o
  11   -3    0      1089.66       359.10      1259.22 o
  12   -3    0      2443.32       697.49      3235.46 o
   1   -2    0    243305.43       192.10    233761.81 o
   2   -2    0      3410.56         6.00      3431.27 o
   3   -2    0    213323.90       182.79    212566.99 o
   4   -2    0     35400.42        25.20     32389.64 o
   5   -2    0     66930.86        60.53     65852.38 o
   6   -2    0      9765.39        19.01     10461.52 o
   7   -2    0     56259.10        62.57     53232.01 o
   8   -2    0      3562.90        33.87      3759.75 o
   9   -2    0      3426.93        47.61      3242.88 o
  10   -2    0      9469.24        55.35      8519.53 o
  11   -2    0     17168.86        95.26     15734.80 o
  12   -2    0       225.60       176.09       480.38 o
   2   -1    0    397164.64       428.90    386121.43 o
   3   -1    0    166056.25       112.36    158277.80 o
   4   -1    0     13449.04        11.90     13135.49 o
   5   -1    0     62415.03        41.60     60733.27 o
   6   -1    0    112010.70        96.43    105230.02 o
   7   -1    0     16749.54        28.84     16429.63 o
   8   -1    0      5431.69        38.19      5452.50 o
   9   -1    0     24404.69        58.22     24693.14 o
  10   -1    0     17389.70        49.56     15964.75 o
  11   -1    0      2145.54       108.58      2230.39 o
  12   -1    0      4452.89       190.99      4409.59 o
   2    0    0     44529.44        15.76     42623.60 o
   3    0    0     41176.53        19.18     40051.01 o
   4    0    0    329269.39       357.97    313532.21 o
   5    0    0       173.19        37.33        77.55 o
   6    0    0     20891.81        19.80     19632.31 o
   7    0    0     18771.74        31.14     17707.74 o
   8    0    0     61816.88        61.15     63365.42 o
   9    0    0     21776.90        39.56     23278.94 o
  10    0    0      5249.00        60.84      5111.21 o
  11    0    0      1858.47       121.00      2342.67 o
  12    0    0      7082.91        96.83      6895.40 o
  13    0    0      2210.88       125.22      2483.64 o
   1    1    0     40332.69        17.72     42435.27 o
   2    1    0    388228.69       428.49    387500.79 o
   3    1    0    159105.25       110.88    156931.20 o
   4    1    0     15338.82        12.67     14943.14 o
   5    1    0     68817.03        41.86     68865.68 o
   6    1    0    103021.74        78.15    101123.48 o
   7    1    0     17231.81        20.52     17396.63 o
   8    1    0      3659.04        54.76      3562.42 o
   9    1    0     29234.16        37.45     29074.61 o
  10    1    0     16798.75        41.09     16412.91 o
  11    1    0      2287.71       123.43      2102.87 o
  12    1    0      3769.96       301.37      4926.37 o
   1    2    0    207771.87       194.04    221869.41 o
   2    2    0      3260.41         4.37      3539.10 o
   3    2    0    204276.88       169.78    207306.82 o
   4    2    0     35111.26        20.79     33957.81 o
   5    2    0     68581.13        43.82     69827.62 o
   6    2    0     10716.39        20.43     11263.62 o
   7    2    0     54023.70        46.51     54595.13 o
   8    2    0      4803.88        25.10      4953.88 o
   9    2    0      4171.87        22.66      3775.76 o
  10    2    0      8635.98        31.70      8423.47 o
  11    2    0     14918.18        48.02     15702.09 o
  12    2    0        57.76       796.37       367.79 o
   1    3    0     41326.82        24.90     47495.85 o
   2    3    0     39744.41        23.81     43082.72 o
   3    3    0     77178.40        52.42     82714.75 o
   4    3    0      2740.52        22.56      2438.34 o
   5    3    0     79958.87        58.52     79666.65 o
   6    3    0     23725.24        17.39     23080.31 o
   7    3    0     15383.44        24.80     14959.09 o
   8    3    0      7837.56        14.29      8173.90 o
   9    3    0     20243.60        34.93     20054.99 o
  10    3    0      2486.02        21.53      2535.93 o
  11    3    0      1671.99        83.91      1282.47 o
  12    3    0      4078.10        57.61      3340.18 o
   0    4    0    168543.09       162.05    184115.56 o
   1    4    0     12925.42        14.52     14484.23 o
   2    4    0      7459.78        11.42      6927.94 o
   3    4    0      9416.76         9.67     10078.13 o
   4    4    0     50427.19        39.31     52392.54 o
   5    4    0     11278.44         8.82     11952.28 o
   6    4    0      4866.46         6.15      4889.81 o
   7    4    0      7906.77        13.54      8933.87 o
   8    4    0     19926.15        25.20     20295.89 o
   9    4    0      3736.88       113.64      4771.94 o
  10    4    0      1542.92       151.04      1496.28 o
  11    4    0      1572.12       216.68      1282.47 o
   1    5    0      2638.88        21.53      2840.19 o
   2    5    0     64105.18        67.08     61961.15 o
   3    5    0      9453.67        13.18      9701.90 o
   4    5    0      8213.80         9.24      8056.37 o
   5    5    0      5367.03        10.50      5366.14 o
   6    5    0     29077.07        14.90     28191.61 o
   7    5    0      3120.34        95.06      3302.59 o
   8    5    0      1514.77       139.00      1305.94 o
   9    5    0      1227.80       156.50      1339.15 o
  10    5    0      3724.66        68.72      3856.35 o
   0    6    0     15565.06        34.34     15604.16 o
   1    6    0     12764.48        26.11     12749.61 o
   2    6    0       130.42        60.22        44.27 o
   3    6    0     14106.31        18.66     12690.75 o
   4    6    0     11948.68        16.16     11598.37 o
   5    6    0      8062.24       100.40      8185.70 o
   6    6    0       693.27       186.32       732.82 o
   7    6    0      3870.08       165.64      4036.65 o
   8    6    0      2084.84       133.86      2743.68 o
   1    7    0      9590.28        34.46      9182.19 o
   2    7    0      4111.37        42.90      3423.64 o
   3    7    0      7281.21        20.98      6479.37 o
   4    7    0         7.90      1153.28       245.09 o
   5    7    0      9068.75        72.42      8387.59 o
   6    7    0      1776.62       354.19      1893.02 o
   0    8    0      8510.06        30.58      6971.44 o
 -10   -5    1      1357.92       230.13      1199.75 o
  -9   -5    1      2355.16       203.35      2945.43 o
   4   -5    1      7969.13        46.79      7004.16 o
   5   -5    1     17321.19       233.48     16279.48 o
   6   -5    1      3307.40       173.71      3257.76 o
   7   -5    1      5760.81       101.40      4522.93 o
   8   -5    1      2761.50       173.45      2622.06 o
   9   -5    1      8221.05       193.77      7324.37 o
 -11   -4    1       -54.76     10903.54      2138.92 o
 -10   -4    1      8150.48       180.63      7606.16 o
  -9   -4    1      3086.91       178.76      2959.61 o
  -8   -4    1      4270.62       146.65      4280.60 o
  -7   -4    1      9936.10       235.62     10743.62 o
  -6   -4    1     18004.27        60.06     18302.91 o
   2   -4    1     53559.84        49.98     48985.83 o
   3   -4    1     37962.63       232.87     40024.90 o
   4   -4    1     21418.32        60.53     21925.75 o
   5   -4    1     33863.36        40.83     31272.44 o
   6   -4    1      4348.08        31.02      3783.78 o
   7   -4    1     18457.94        34.57     17207.86 o
   8   -4    1      3496.36        33.06      2980.94 o
   9   -4    1      6427.23        68.23      5637.07 o
  10   -4    1       375.20       438.48       483.24 o
 -12   -3    1       -81.36      7917.44      2108.86 o
 -11   -3    1      8128.83       168.22      6616.61 o
 -10   -3    1      2890.14       261.79      3310.09 o
  -9   -3    1      2043.94        18.66      2031.70 o
  -8   -3    1      9465.34        36.84     10368.32 o
  -7   -3    1     45462.77        46.24     46084.89 o
  -6   -3    1     26732.25        19.80     24570.29 o
  -5   -3    1     16915.60        43.03     16246.20 o
  -4   -3    1     14711.26        30.36     15393.02 o
   0   -3    1     29169.22        13.91     31249.37 o
   1   -3    1     47110.70        28.84     46872.41 o
   2   -3    1    121291.99       116.42    123022.01 o
   3   -3    1     48841.00        38.94     47070.33 o
   4   -3    1      6522.18        17.98      6776.75 o
   5   -3    1     32913.22        36.72     34174.52 o
   6   -3    1     76945.21        96.24     73848.43 o
   7   -3    1      7378.81        26.11      7113.77 o
   8   -3    1      1519.44        44.62      2304.93 o
   9   -3    1      4741.70        79.21      4340.56 o
  10   -3    1     13535.00       113.00     12095.33 o
  11   -3    1       872.61       164.87       947.95 o
 -12   -2    1       219.34       127.69       215.41 o
 -11   -2    1       946.79        76.74      1372.78 o
 -10   -2    1      9451.73        66.42      8411.50 o
  -9   -2    1     35265.08        45.29     34054.04 o
  -8   -2    1     12292.16        23.04     12369.48 o
  -7   -2    1     12683.26        27.77     12066.66 o
  -6   -2    1     32112.64        27.46     31573.08 o
  -5   -2    1    111429.12        77.62    105780.91 o
  -4   -2    1     71299.68        35.52     72261.67 o
  -3   -2    1     37010.06        31.36     38627.89 o
  -1   -2    1    162747.70        97.42    179001.49 o
   0   -2    1    429955.60       502.21    427547.98 o
   1   -2    1     53121.03        44.49     54290.73 o
   2   -2    1      5048.10         8.12      4981.47 o
   3   -2    1     55225.00        35.05     52064.58 o
   4   -2    1    175770.56       162.31    162141.92 o
   5   -2    1     26935.37        34.34     26191.25 o
   6   -2    1      1205.48        28.41      1320.12 o
   7   -2    1      1223.60        51.27      1132.93 o
   8   -2    1     79964.53       100.20     79078.57 o
   9   -2    1       601.23        64.16       912.15 o
  10   -2    1       832.90       122.32      1236.18 o
  11   -2    1       470.02       161.29       474.67 o
  12   -2    1      7045.92       284.26      6426.97 o
 -13   -1    1       184.42       307.30       414.20 o
 -12   -1    1      6943.89        79.57      5934.75 o
 -11   -1    1      7752.80       384.94      7146.82 o
 -10   -1    1      4365.24        38.32      3791.81 o
  -9   -1    1      7908.54        44.89      7102.77 o
  -8   -1    1     53573.73        59.60     50792.41 o
  -7   -1    1     55776.27        53.58     53412.76 o
  -6   -1    1     22377.17        21.16     23001.10 o
  -5   -1    1     86724.36        55.50     83995.37 o
  -4   -1    1    154048.40       109.62    149073.15 o
  -3   -1    1    142317.56        89.11    143831.10 o
  -2   -1    1    123594.43        81.90    124306.59 o
  -1   -1    1     12185.95         2.59     11866.86 o
   0   -1    1    145778.88        91.39    149526.83 o
   1   -1    1     15545.10         5.86     14078.88 o
   2   -1    1    168493.83       116.21    156311.64 o
   3   -1    1     96776.99        62.73     92757.81 o
   4   -1    1     29480.89        21.90     27820.45 o
   5   -1    1     64587.14        44.36     64089.96 o
   6   -1    1     78220.90        66.91     74951.56 o
   7   -1    1     24777.91        40.32     23618.55 o
   8   -1    1     18425.35        40.32     18728.96 o
   9   -1    1     18736.13        64.00     17638.36 o
  10   -1    1     16736.60        56.40     13740.38 o
  11   -1    1      1955.41       194.32      4238.03 o
  12   -1    1       201.64       477.42       607.98 o
 -13    0    1       558.85       154.50       382.95 o
 -12    0    1      5008.39        68.39      5491.10 o
 -11    0    1      7426.99        55.80      8009.60 o
 -10    0    1     32331.64        49.70     32038.41 o
  -9    0    1     10328.66        31.47      9548.31 o
  -8    0    1       311.88        70.56       158.50 o
  -7    0    1     66342.30        52.71     63431.12 o
  -6    0    1    152466.82       132.48    153181.12 o
  -5    0    1     13832.11        13.99     14452.85 o
  -4    0    1     12461.26         8.94     12268.12 o
  -3    0    1    254056.32       221.12    261938.51 o
  -2    0    1    138071.70        73.44    140633.04 o
   1    0    1      2051.18         2.34      1710.34 o
   2    0    1    176685.72       115.56    162720.29 o
   3    0    1    227195.22       195.16    211185.81 o
   4    0    1      1677.72        41.86      2144.96 o
   5    0    1     71235.61        61.47     71178.59 o
   6    0    1      6983.94        24.80      7504.10 o
   7    0    1     65142.35        59.44     65785.44 o
   8    0    1       120.78       140.90        82.21 o
   9    0    1     24015.70        47.47     21483.69 o
  10    0    1       981.57        91.58      1343.93 o
  11    0    1     15630.00        68.72     14515.65 o
  12    0    1        63.52       540.56      1536.92 o
 -13    1    1       251.86       193.49       357.85 o
 -12    1    1      8802.19        49.14      6395.64 o
 -11    1    1      7204.61        50.13      6852.14 o
 -10    1    1      3098.04        79.57      3125.10 o
  -9    1    1      6835.98        27.04      6468.88 o
  -8    1    1     48677.60        53.58     47297.04 o
  -7    1    1     51198.11        43.30     51707.97 o
  -6    1    1     25293.72        18.92     26530.16 o
  -5    1    1     87823.32        57.30     87047.42 o
  -4    1    1    147386.89       103.63    147265.31 o
  -3    1    1    130039.57        77.97    136987.65 o
  -2    1    1    127934.98        78.85    134058.03 o
  -1    1    1     18604.96         2.16     18479.84 o
   0    1    1    172864.69        98.80    178284.65 o
   1    1    1     11953.05         8.35     10381.61 o
   2    1    1    174097.56       116.64    164620.35 o
   3    1    1    100026.71        57.91     96206.36 o
   4    1    1     24445.32        15.21     24345.86 o
   5    1    1     55738.49        44.09     57279.36 o
   6    1    1     80038.07        58.68     76170.85 o
   7    1    1     26292.62        29.05     25645.18 o
   8    1    1     18181.83        31.25     19815.53 o
   9    1    1     19740.25        46.24     19907.46 o
  10    1    1     12850.49        50.98     11795.90 o
  11    1    1      3537.87       207.07      4003.56 o
  12    1    1       430.98       127.92       640.57 o
 -12    2    1        65.45       267.32       219.26 o
 -11    2    1       859.66       130.87      1263.85 o
 -10    2    1      7250.52        25.20      7674.58 o
  -9    2    1     32989.46        42.90     33074.12 o
  -8    2    1     12058.24        36.12     12052.33 o
  -7    2    1     10870.15        17.47     11043.17 o
  -6    2    1     29213.65        26.42     29185.94 o
  -5    2    1     96658.81        77.26     96206.36 o
  -4    2    1     57187.94        30.80     59485.85 o
  -3    2    1     36073.40        15.84     40338.72 o
  -2    2    1     43819.05        30.58     45498.62 o
  -1    2    1    170131.50       129.73    177954.29 o
   0    2    1    394710.63       467.42    427292.11 o
   1    2    1     60698.18        27.98     61474.99 o
   2    2    1      3492.81        15.37      3601.46 o
   3    2    1     60432.39        32.15     59072.92 o
   4    2    1    167960.63       139.71    164197.16 o
   5    2    1     29463.72        28.84     29431.63 o
   6    2    1      1257.41        31.70      1296.53 o
   7    2    1      1758.12        16.56      1932.96 o
   8    2    1     70331.04        71.40     76892.67 o
   9    2    1       139.95       352.31       454.99 o
  10    2    1      1319.87        70.90      1348.71 o
  11    2    1       408.44       195.72       471.84 o
  12    2    1      7958.42        55.80      6787.49 o
 -12    3    1      2964.80       178.49      2367.99 o
 -11    3    1      7532.50        54.02      6938.80 o
 -10    3    1      3684.49        18.66      3578.01 o
  -9    3    1      2844.09        22.18      2702.83 o
  -8    3    1     10336.79        16.73     10920.13 o
  -7    3    1     42152.20        29.05     43326.77 o
  -6    3    1     24714.98        14.59     25624.29 o
  -5    3    1     16928.61        36.60     19286.53 o
  -4    3    1     14626.48         4.12     14784.09 o
  -3    3    1    142778.18        94.87    141564.14 o
  -2    3    1     79084.69        46.79     83278.52 o
  -1    3    1     51606.21        41.99     54503.72 o
   0    3    1     22275.56        14.29     25415.88 o
   1    3    1     46237.90        29.92     49101.40 o
   2    3    1    121208.42        85.38    123525.87 o
   3    3    1     51533.54        35.28     50469.50 o
   4    3    1      5449.39        19.62      5844.64 o
   5    3    1     31673.32        37.82     32648.43 o
   6    3    1     69347.96        60.53     69277.12 o
   7    3    1      6472.20        17.39      6147.69 o
   8    3    1      1913.19        15.21      2181.37 o
   9    3    1      4337.54        18.84      3913.27 o
  10    3    1     13273.34        62.88     12515.00 o
  11    3    1       309.41       540.10       951.97 o
 -11    4    1      1953.64        55.20      2025.82 o
 -10    4    1      7445.96        48.58      7606.16 o
  -9    4    1      2981.16        47.47      3074.26 o
  -8    4    1      5221.51        82.26      5481.44 o
  -7    4    1     10450.97        88.55     10288.77 o
  -6    4    1     16274.10        76.04     17293.54 o
  -5    4    1     12750.93       116.21     13360.73 o
  -4    4    1      8192.06         5.43      8375.64 o
  -3    4    1     48651.12        27.35     48870.40 o
  -2    4    1     31566.63        29.81     32672.01 o
  -1    4    1     49849.49        40.83     54717.13 o
   0    4    1     29470.59        21.81     31434.14 o
   1    4    1     38075.72        30.25     41393.63 o
   2    4    1     50981.12        38.19     49565.02 o
   3    4    1     41906.18        31.02     41499.87 o
   4    4    1     21054.01        26.63     22041.81 o
   5    4    1     31933.69        27.14     32624.86 o
   6    4    1      4308.61        12.18      4514.16 o
   7    4    1     15239.90        31.81     16346.13 o
   8    4    1      2882.62        33.76      2509.72 o
   9    4    1      6087.12       110.67      6076.29 o
  10    4    1       192.10       229.83       474.67 o
 -10    5    1      1160.76        65.77      1287.15 o
  -9    5    1      2968.07        46.38      2675.77 o
  -8    5    1      6054.40       103.43      6755.29 o
  -7    5    1      5516.03        88.36      5854.62 o
  -6    5    1      8554.40       107.33      7846.98 o
  -5    5    1     24746.44        82.45     25854.53 o
  -4    5    1     17689.00        10.96     18161.99 o
  -3    5    1     31064.06        32.60     29880.96 o
  -2    5    1      9789.12        14.90      9144.73 o
  -1    5    1     17859.65        22.37     20018.05 o
   0    5    1     23025.03        36.72     24919.16 o
   1    5    1     21517.96        26.42     21983.74 o
   2    5    1     11754.90        19.18     11444.33 o
   3    5    1     30223.82        43.43     28808.28 o
   4    5    1      5378.76        17.81      5394.85 o
   5    5    1     15244.84        27.56     15135.13 o
   6    5    1      3853.93        10.63      3609.29 o
   7    5    1      4503.75        10.18      4817.10 o
   8    5    1      2392.19       115.35      2622.06 o
   9    5    1      8364.93       122.32      7916.47 o
  -8    6    1      1861.92       151.54      1864.74 o
  -7    6    1       550.37       320.05       888.66 o
  -6    6    1      2180.89       139.24      2451.24 o
  -5    6    1      8675.06       107.54      8471.43 o
  -4    6    1      4743.08        10.11      4246.53 o
  -3    6    1      6108.99        19.01      4880.70 o
  -2    6    1      3049.25        23.33      3045.39 o
  -1    6    1     17657.09        28.84     17603.73 o
   0    6    1     29673.51        42.51     29052.37 o
   1    6    1      6499.58        47.75      6117.04 o
   2    6    1      5025.39        24.11      5176.71 o
   3    6    1     16141.70        27.67     16362.81 o
   4    6    1     15475.36        22.94     13496.79 o
   5    6    1      3108.06        14.06      3332.65 o
   6    6    1       651.78       121.66       939.94 o
   7    6    1      2419.66       152.28      2218.08 o
   8    6    1      5192.64       109.20      5167.33 o
  -6    7    1      4379.79       311.17      4444.31 o
  -5    7    1        16.97       910.83       236.99 o
  -4    7    1       224.70       109.62       114.44 o
  -3    7    1      9527.71        51.70      9169.69 o
  -2    7    1     13987.79        35.16     12500.41 o
  -1    7    1       989.10        52.56      1128.54 o
   0    7    1       298.94        72.76       521.24 o
   1    7    1      4505.09        31.47      4323.38 o
   2    7    1     12474.66        33.18     11153.12 o
   3    7    1       297.56        48.02       153.61 o
   4    7    1        70.56       337.82       289.86 o
   5    7    1      1052.35       635.54      2615.38 o
   6   -6    2      8206.55       106.30      5695.99 o
   7   -6    2      3213.76       156.50      3295.10 o
   2   -5    2     14108.69        37.33     12224.81 o
   3   -5    2      6493.14       115.13      5705.84 o
   4   -5    2       869.07        82.81       988.55 o
   5   -5    2     26053.19        78.50     26318.09 o
   6   -5    2     13707.73        80.82     11626.49 o
   7   -5    2      9360.56       149.57      7594.79 o
   8   -5    2       642.62       356.83       888.66 o
   9   -5    2      3259.27       280.23      2431.90 o
 -11   -4    2       -42.12      2731.11        19.68 o
 -10   -4    2        -4.12     60230.98      1431.39 o
  -9   -4    2     21219.75       113.85     19687.18 o
  -8   -4    2       791.30       206.21       595.18 o
  -7   -4    2       566.44       115.13       223.14 o
   0   -4    2     13241.10        14.44     12442.14 o
   1   -4    2     21506.22        22.18     21560.25 o
   2   -4    2     15353.69        74.13     17259.24 o
   3   -4    2     68465.96        92.93     68318.99 o
   4   -4    2     19426.78        42.77     19105.78 o
   5   -4    2     28927.21        47.47     27733.48 o
   6   -4    2      3379.10        42.64      3872.57 o
   7   -4    2     10807.68        67.40      9766.25 o
   8   -4    2     10872.23        48.72     10514.96 o
   9   -4    2      5526.44        94.87      4619.96 o
  10   -4    2      1374.18       265.69       764.95 o
 -12   -3    2        35.40     21771.00      1372.78 o
 -11   -3    2       -36.24     38690.89      3640.71 o
 -10   -3    2      6299.60       659.98      7268.65 o
  -9   -3    2      1539.78         4.80      1397.05 o
  -8   -3    2     28140.06        89.30     25707.89 o
  -7   -3    2     22359.22        69.39     20989.39 o
  -6   -3    2     21336.44        52.56     23698.82 o
  -5   -3    2      1750.59        48.72      1635.63 o
  -1   -3    2     12414.42        15.60     13970.73 o
   0   -3    2    218117.02       179.29    216859.03 o
   1   -3    2     40405.02        39.69     43980.96 o
   2   -3    2     19268.22        21.44     20351.68 o
   3   -3    2     48110.04        41.22     48323.96 o
   4   -3    2     68733.11        67.08     67842.43 o
   5   -3    2     25638.41        34.34     25812.59 o
   6   -3    2      5998.50        38.32      6489.88 o
   7   -3    2      8985.14        62.41      9070.02 o
   8   -3    2     26185.71        56.25     25707.89 o
   9   -3    2      4692.25        70.90      3970.61 o
  10   -3    2      1179.24       183.60      1411.72 o
  11   -3    2      2021.40       210.54      2847.14 o
 -13   -2    2        -9.86      9525.76      2444.79 o
 -12   -2    2      7216.50       852.64      9219.73 o
 -11   -2    2       680.69        54.46       754.17 o
 -10   -2    2     23888.79        91.01     24468.15 o
  -9   -2    2      1981.14        19.45      1921.50 o
  -8   -2    2     21097.56        32.83     21008.30 o
  -7   -2    2       909.02         9.92       964.09 o
  -6   -2    2    101404.03       114.28    100626.25 o
  -5   -2    2      1130.30        57.00       808.86 o
  -4   -2    2     39097.15        40.83     43762.35 o
  -2   -2    2    190567.17       112.57    205646.95 o
  -1   -2    2     13358.74         7.78     13031.03 o
   0   -2    2     21397.84        25.60     21254.84 o
   1   -2    2     11159.81        10.82     11584.32 o
   2   -2    2    284707.62       303.46    261604.77 o
   3   -2    2     37179.55        30.47     36404.45 o
   4   -2    2      1925.45        15.37      1501.33 o
   5   -2    2     17654.44        24.50     16096.89 o
   6   -2    2     57125.78        58.83     53926.56 o
   7   -2    2     16486.56        51.98     14975.05 o
   8   -2    2      3639.71        69.22      2882.06 o
   9   -2    2      6326.61       139.00      4771.94 o
  10   -2    2     17726.26       111.51     16816.50 o
  11   -2    2      3982.87       249.64      3110.53 o
 -13   -1    2      1276.63        86.12       797.77 o
 -12   -1    2      1879.22       122.99      1775.69 o
 -11   -1    2     11670.48        73.79     12052.33 o
 -10   -1    2      7523.83        33.76      7080.80 o
  -9   -1    2      5198.41        28.94      5347.05 o
  -8   -1    2     32638.04        38.44     31249.37 o
  -7   -1    2     69090.12        64.80     63661.33 o
  -6   -1    2     21821.20        27.88     20688.07 o
  -5   -1    2     23082.72        13.03     21964.40 o
  -4   -1    2     61976.10        35.16     61055.20 o
  -3   -1    2    201466.32       140.19    239217.87 o
  -2   -1    2     43927.97        12.89     43707.79 o
  -1   -1    2     42086.52        12.96     42623.60 o
   0   -1    2    408742.85       451.99    392552.26 o
   1   -1    2    312223.91       297.56    290943.55 o
   2   -1    2     38836.58        27.46     37609.07 o
   3   -1    2     68471.19        47.33     67910.40 o
   4   -1    2     76607.17        49.14     70935.15 o
   5   -1    2     88869.57        74.30     85247.75 o
   6   -1    2     46496.30        45.43     46337.29 o
   7   -1    2     39688.61        48.44     35883.60 o
   8   -1    2     20067.56        46.10     19999.60 o
   9   -1    2      3967.74        72.76      3355.28 o
  10   -1    2     13813.30        73.79     11626.49 o
  11   -1    2      5756.26       265.69      6917.09 o
  12   -1    2       773.95       255.36      2079.01 o
 -13    0    2      6707.61        78.15      6982.34 o
 -12    0    2      4480.96       106.09      3856.35 o
 -11    0    2      -219.34       219.34       268.07 o
 -10    0    2       165.64       114.49        70.81 o
  -9    0    2     79902.33        85.01     72121.46 o
  -8    0    2      2362.93        26.21      2211.94 o
  -7    0    2       483.56        30.47       185.86 o
  -6    0    2       857.32        26.21       722.27 o
  -5    0    2    162860.67       128.82    163563.40 o
  -4    0    2     13980.70         9.86     14641.67 o
  -3    0    2     60412.72        49.28     68523.74 o
  -2    0    2     45967.36        19.01     47666.60 o
  -1    0    2    157728.12        97.61    148167.85 o
   0    0    2     74283.50        33.64     75094.50 o
   1    0    2     80241.89        37.82     73565.08 o
   2    0    2      1246.80         9.18       521.24 o
   3    0    2    348961.93       392.04    323471.56 o
   4    0    2     87491.72        67.57     80293.87 o
   5    0    2     79665.06        58.52     76820.34 o
   6    0    2      2245.81        28.30      1961.74 o
   7    0    2     20161.16        42.38     18675.44 o
   8    0    2     38075.72        55.50     36603.86 o
   9    0    2     17846.29        52.27     16580.48 o
  10    0    2         9.73      1087.68       118.67 o
  11    0    2       548.03       192.10       896.45 o
  12    0    2     10784.82       103.63      8531.58 o
 -13    1    2       528.54       229.52       697.93 o
 -12    1    2       897.00       381.81      2079.01 o
 -11    1    2     12272.21        75.00     13240.36 o
 -10    1    2      5853.78        43.03      6271.05 o
  -9    1    2      4522.56        31.25      4673.32 o
  -8    1    2     32159.25        39.56     32577.75 o
  -7    1    2     64668.49        56.85     64023.93 o
  -6    1    2     20557.82        21.53     21159.84 o
  -5    1    2     26040.28        17.98     25749.75 o
  -4    1    2     66553.68        40.58     67910.40 o
  -3    1    2    213471.72       165.38    237053.30 o
  -2    1    2     46315.34        23.52     47980.43 o
  -1    1    2     37674.81        14.75     35858.89 o
   0    1    2    384598.43       427.66    376774.93 o
   1    1    2    295337.90       281.23    283046.10 o
   2    1    2     38134.28        18.66     37837.12 o
   3    1    2     72430.96        46.51     71806.48 o
   4    1    2     61365.20        42.64     58693.03 o
   5    1    2     90938.43        67.24     88516.23 o
   6    1    2     42989.88        47.20     45582.14 o
   7    1    2     34380.58        39.94     34126.30 o
   8    1    2     16905.20        39.56     17864.33 o
   9    1    2      1779.15        84.82      1819.94 o
  10    1    2     12274.42        59.60     11444.33 o
  11    1    2      3246.72       305.20      6701.78 o
  12    1    2      1264.51       270.60      2273.72 o
 -13    2    2       129.73       281.57      2126.87 o
 -12    2    2      9467.29        58.52      9573.82 o
 -11    2    2       582.26       189.61       677.41 o
 -10    2    2     21339.37        64.80     24163.00 o
  -9    2    2      1986.48        84.09      2014.09 o
  -8    2    2     22704.46        38.44     22882.54 o
  -7    2    2      1032.34        28.52      1085.14 o
  -6    2    2     98545.77        90.82     98199.38 o
  -5    2    2      1597.60        11.76      1137.32 o
  -4    2    2     51501.76        41.60     54625.62 o
  -3    2    2     28726.86        25.10     30561.34 o
  -2    2    2    190148.32       147.14    208556.10 o
  -1    2    2     10389.72         5.52     10920.13 o
   0    2    2     27363.78        13.03     27581.61 o
   1    2    2     11988.06         8.35     11995.11 o
   2    2    2    273194.38       268.96    262606.64 o
   3    2    2     33029.43        22.56     33789.73 o
   4    2    2       696.43        30.91       869.32 o
   5    2    2     15660.02        29.38     15490.29 o
   6    2    2     54601.67        45.97     54229.95 o
   7    2    2     13759.29        24.40     14218.54 o
   8    2    2      2665.66        31.36      2242.72 o
   9    2    2      6564.24        42.12      5617.50 o
  10    2    2     16816.90        49.70     16833.42 o
  11    2    2      2485.02       133.40      3038.20 o
 -12    3    2       657.41       191.55      1195.24 o
 -11    3    2      2462.14        61.31      3045.39 o
 -10    3    2      7425.27        43.69      7391.52 o
  -9    3    2      1150.57       102.82      1367.95 o
  -8    3    2     26008.01        69.56     26127.95 o
  -7    3    2     20277.76        41.73     21065.06 o
  -6    3    2     22548.03        46.79     25332.75 o
  -5    3    2      1889.64        47.33      1667.44 o
  -4    3    2    124609.00       125.44    134775.49 o
  -3    3    2     59258.16        27.04     58756.26 o
  -2    3    2     20649.69        13.91     22843.09 o
  -1    3    2     14139.59         9.86     15522.78 o
   0    3    2    201511.21       178.76    211845.82 o
   1    3    2     42501.95        25.10     43926.26 o
   2    3    2     19198.87        19.80     20128.96 o
   3    3    2     45804.56        37.82     46731.29 o
   4    3    2     59399.44        47.20     61993.63 o
   5    3    2     24633.30        25.91     25854.53 o
   6    3    2      6755.20        17.81      7191.00 o
   7    3    2      9884.34        19.45     10012.75 o
   8    3    2     25753.83        31.92     26551.41 o
   9    3    2      4909.80        26.21      4400.93 o
  10    3    2      1023.36        75.00      1195.24 o
  11    3    2      2610.19       111.09      2696.06 o
 -11    4    2        23.33       800.89         7.51 o
 -10    4    2      1143.12        97.61      1199.75 o
  -9    4    2     19864.08        64.96     19705.49 o
  -8    4    2      1165.54        58.52       861.64 o
  -7    4    2       382.20       168.48       298.81 o
  -6    4    2      4412.94        63.84      4453.01 o
  -5    4    2     74928.11        98.21     79593.02 o
  -4    4    2      2996.47        46.24      3408.39 o
  -3    4    2      9281.40         7.95      9358.04 o
  -2    4    2     16646.16        16.89     17327.87 o
  -1    4    2    103677.56        85.93    105103.10 o
   0    4    2     11159.81        16.89     11795.90 o
   1    4    2     20563.56        23.62     21273.86 o
   2    4    2     15992.13        24.11     16296.13 o
   3    4    2     68403.17        54.17     69552.10 o
   4    4    2     15249.78        20.79     16113.45 o
   5    4    2     32811.70        34.69     31526.73 o
   6    4    2      3856.41        18.84      4028.36 o
   7    4    2     10253.59        19.71     10156.87 o
   8    4    2     11348.64        19.89     11430.38 o
   9    4    2      4741.70        50.98      4602.24 o
  10    4    2      1107.56       285.61       732.82 o
 -10    5    2       123.43       490.62       370.29 o
  -9    5    2       176.62        71.74        40.87 o
  -8    5    2      2527.07        28.73      2348.99 o
  -7    5    2     25169.82        92.16     26593.94 o
  -6    5    2       292.41       189.34       272.36 o
  -5    5    2      7464.96        64.32      8280.40 o
  -4    5    2      4761.00         3.17      4853.39 o
  -3    5    2     70761.32        56.10     67706.57 o
  -2    5    2      3042.63        17.14      2924.23 o
  -1    5    2      6661.82        17.89      6437.44 o
   0    5    2      3396.56        22.75      3332.65 o
   1    5    2     39788.28        35.52     40653.76 o
   2    5    2     12911.78        23.91     12181.58 o
   3    5    2      5889.03        31.47      5299.45 o
   4    5    2       915.67        28.30      1051.03 o
   5    5    2     26024.14        41.09     27581.61 o
   6    5    2     11567.00        21.07     11194.49 o
   7    5    2      6412.81       183.87      7369.10 o
   8    5    2       370.56       301.37       924.01 o
   9    5    2      1748.91       266.34      2298.67 o
  -9    6    2      2080.27       185.50      2304.93 o
  -8    6    2      1694.97       167.18      1377.61 o
  -7    6    2       182.25       426.42       460.57 o
  -6    6    2      7017.41       185.50      6302.08 o
  -5    6    2      5467.12        31.58      4709.06 o
  -4    6    2      7332.50        10.76      6584.81 o
  -3    6    2       872.02        41.22       904.28 o
  -2    6    2     15284.38        40.20     14736.54 o
  -1    6    2     14779.26        31.81     14975.05 o
   0    6    2      9602.04        31.92      9157.21 o
   1    6    2      1854.16        28.41      1567.76 o
   2    6    2     24133.62        31.70     22922.03 o
   3    6    2      8295.57        23.23      7549.38 o
   4    6    2       637.06        82.45       904.28 o
   5    6    2      3657.83        16.81      3110.53 o
   6    6    2      5442.01        74.65      5491.10 o
   7    6    2      3450.39       126.34      3484.98 o
  -6    7    2      1884.43       250.59      2073.07 o
  -5    7    2       428.49       207.94         0.96 o
  -4    7    2     11575.61       142.56      9921.58 o
  -3    7    2      3975.30        38.69      3962.39 o
  -2    7    2      2733.20        38.69      2425.47 o
  -1    7    2       235.62        73.62       239.00 o
   0    7    2     10578.12        33.52      9908.59 o
   1    7    2      3466.85        50.27      3272.67 o
   2    7    2      3050.35        39.82      3038.20 o
   3    7    2       877.94        46.10      1353.51 o
   4    7    2      5330.46        52.27      5186.10 o
   5    7    2      1679.36       694.85      3601.46 o
   3   -6    3     21512.09        64.00     18550.85 o
   4   -6    3       -54.32       771.17       205.94 o
   5   -6    3      5365.56        82.45      5637.07 o
   6   -6    3      2519.04       122.99      2355.31 o
   7   -6    3      4502.41       151.54      3408.39 o
   0   -5    3     53536.70        48.72     52482.17 o
   1   -5    3      4776.19        27.56      4889.81 o
   2   -5    3      6384.01        36.24      6426.97 o
   3   -5    3      2798.41       111.09      2555.68 o
   4   -5    3     32670.56       256.00     33311.81 o
   5   -5    3      5896.70        57.46      5765.12 o
   6   -5    3      1988.27        58.98      1557.45 o
   7   -5    3      1476.10       129.05      1466.15 o
   8   -5    3     10516.50       233.78      9459.28 o
 -11   -4    3      8186.63       155.75      6982.34 o
  -1   -4    3      6226.79         8.12      6333.19 o
   0   -4    3     27522.81        20.79     26551.41 o
   1   -4    3      6096.49        86.49      6787.49 o
   2   -4    3     76391.43        79.03     80441.81 o
   3   -4    3      3801.96        45.43      3832.09 o
   4   -4    3      2484.03        30.03      1944.45 o
   5   -4    3      2294.41        47.47      2522.81 o
   6   -4    3     24161.59        69.22     21810.00 o
   7   -4    3      3876.31        56.25      4145.12 o
   8   -4    3       885.66       202.49       896.45 o
   9   -4    3       752.95        93.51       805.16 o
  10   -4    3      8656.44       302.06      7015.08 o
 -12   -3    3        -3.28    157537.55      1932.96 o
 -11   -3    3        73.62      8173.97      3438.92 o
 -10   -3    3      9480.92       129.73      8244.82 o
  -9   -3    3      8877.41       193.21      7720.37 o
  -8   -3    3      4137.06        78.68      3624.98 o
  -7   -3    3     38887.84        75.52     41393.63 o
  -2   -3    3     26179.24         8.58     25561.68 o
  -1   -3    3     24542.36        20.88     24041.48 o
   0   -3    3     37033.15        42.64     39323.30 o
   1   -3    3     98702.79        86.86     99553.13 o
   2   -3    3      9986.00        24.30      8774.28 o
   3   -3    3     18352.12        27.46     17812.05 o
   4   -3    3      4703.22        41.47      4780.95 o
   5   -3    3     91881.73       113.21     87664.37 o
   6   -3    3      2195.86        65.77      1932.96 o
   7   -3    3     16230.76        87.05     16681.42 o
   8   -3    3      9962.04        59.91      9586.59 o
   9   -3    3      8745.99        77.26      7290.92 o
  10   -3    3       185.50        58.68       225.09 o
 -13   -2    3        39.31      7482.25      2549.09 o
 -12   -2    3        25.10      2941.98      2090.93 o
 -11   -2    3       482.68        37.95       861.64 o
 -10   -2    3      9141.27        33.87      9663.38 o
  -9   -2    3     18986.08        99.80     19541.01 o
  -8   -2    3     24183.36        18.92     23040.69 o
  -7   -2    3      2090.32         3.53      2218.08 o
  -6   -2    3     18406.35         5.86     18639.80 o
  -3   -2    3     14815.76         4.33     14234.10 o
  -2   -2    3     16604.90         7.90     15800.33 o
  -1   -2    3    215101.16       173.71    220213.33 o
   0   -2    3      8834.12         8.41      8958.55 o
   1   -2    3      9958.04        13.32     10689.60 o
   2   -2    3     18561.34        17.81     18320.57 o
   3   -2    3    218098.34       217.86    200882.75 o
   4   -2    3     11140.80        24.40     10328.51 o
   5   -2    3     39988.00        45.16     38551.01 o
   6   -2    3      4087.04        50.13      4153.52 o
   7   -2    3     38083.52        79.21     34367.73 o
   8   -2    3      1290.96        89.30      1190.73 o
   9   -2    3     17250.20        90.63     13955.32 o
  10   -2    3       662.03       247.43      1287.15 o
  11   -2    3      9051.62       122.10      6229.79 o
 -13   -1    3      4699.10        56.10      5271.00 o
 -12   -1    3      2510.01        50.69      2669.03 o
 -11   -1    3      4772.05        58.37      4691.17 o
 -10   -1    3     19991.13        54.91     19907.46 o
  -9   -1    3     29002.09        57.61     25707.89 o
  -8   -1    3     15883.56        27.77     17673.03 o
  -7   -1    3     38576.89        28.41     38014.96 o
  -6   -1    3     78220.90        57.15     78018.23 o
  -5   -1    3     78669.03        47.33     72577.64 o
  -4   -1    3    132132.25        76.91    134440.44 o
  -3   -1    3    178641.48       115.56    183444.42 o
  -2   -1    3    119875.21        79.03    121926.25 o
  -1   -1    3    150326.80       108.16    148720.76 o
   0   -1    3    450321.52       594.38    416025.22 o
   1   -1    3    102745.89        62.88     95076.67 o
   2   -1    3     33091.25        21.81     32672.01 o
   3   -1    3      7308.54        14.36      7357.91 o
   4   -1    3    139883.48       125.22    134010.27 o
   5   -1    3     81887.55        76.04     80183.00 o
   6   -1    3      5809.49        35.64      4835.23 o
   7   -1    3     17776.89        45.43     17396.63 o
   8   -1    3     42160.41        86.68     40312.52 o
   9   -1    3     10697.76        73.44      8256.67 o
  10   -1    3       635.54       402.80       691.06 o
  11   -1    3        -2.89     17252.82      3088.74 o
 -13    0    3       233.48       249.96        77.55 o
 -12    0    3      9275.62        81.54     10730.10 o
 -11    0    3     16512.25       133.17     16146.58 o
 -10    0    3     22761.76        50.84     25042.88 o
  -9    0    3       617.03        80.82       494.78 o
  -8    0    3     25577.60        34.11     24468.15 o
  -7    0    3     63635.11        82.63     60283.99 o
  -6    0    3     48810.06        35.28     49419.91 o
  -5    0    3     14474.50        15.68     15071.00 o
  -4    0    3     97600.01        71.57    107185.77 o
  -3    0    3     90908.28        52.42     99183.01 o
  -2    0    3    234372.17       198.81    234772.13 o
  -1    0    3     26706.10        16.24     27711.76 o
   0    0    3    285326.91       276.56    277039.81 o
   1    0    3      7979.85         9.61      8664.64 o
   2    0    3    394949.40       482.68    369285.03 o
   3    0    3       684.35        21.90       530.22 o
   4    0    3       590.49        29.81       239.00 o
   5    0    3     18149.48        25.40     16463.09 o
   6    0    3    100850.70       113.64     94996.23 o
   7    0    3       816.24        63.36       684.21 o
   8    0    3      5367.03        50.69      5607.72 o
   9    0    3      -160.53       218.45        23.93 o
  10    0    3     27076.70        88.55     24795.75 o
  11    0    3        -3.20      6539.96        16.36 o
 -13    1    3      5110.82        72.42      4161.94 o
 -12    1    3      2411.79        69.06      2622.06 o
 -11    1    3      3372.12        90.63      3696.02 o
 -10    1    3     18208.80        62.09     17934.14 o
  -9    1    3     30835.36        47.47     29880.96 o
  -8    1    3     18553.16        30.25     20819.63 o
  -7    1    3     35694.54        40.96     35982.52 o
  -6    1    3     71899.06        63.20     75919.02 o
  -5    1    3     73062.09        57.00     70900.41 o
  -4    1    3    113400.56       117.29    125366.77 o
  -3    1    3    172515.62       144.96    172981.38 o
  -2    1    3    126003.70       134.56    128013.57 o
  -1    1    3    148286.61       192.93    150082.27 o
   0    1    3    454586.09       579.36    423378.26 o
   1    1    3     98702.79        69.89     91096.51 o
   2    1    3     35785.29        28.84     35809.50 o
   3    1    3      3979.09        25.00      4044.94 o
   4    1    3    147847.94       122.32    142104.60 o
   5    1    3     84698.46        83.54     83844.20 o
   6    1    3      4133.20        30.91      4263.55 o
   7    1    3     16803.94        33.64     17881.77 o
   8    1    3     39876.10        64.96     39816.37 o
   9    1    3     10724.67        79.74      9395.94 o
  10    1    3       878.53       104.65       812.58 o
  11    1    3      -211.41       255.04      3531.34 o
 -13    2    3       135.72       259.21      2348.99 o
 -12    2    3         6.35      1827.56      2682.52 o
 -11    2    3       666.67        77.97       992.65 o
 -10    2    3     10213.12        74.82     10555.14 o
  -9    2    3     21146.98        52.27     19105.78 o
  -8    2    3     24885.06        38.44     24001.04 o
  -7    2    3      1951.87        41.34      2132.89 o
  -6    2    3     19951.56        25.60     19541.01 o
  -5    2    3    124531.35        96.83    125182.06 o
  -4    2    3     40148.14        25.50     43408.28 o
  -3    2    3     16592.02        10.05     17054.18 o
  -2    2    3     14070.70        42.12     14515.65 o
  -1    2    3    212143.15       757.35    220335.79 o
   0    2    3      8615.55        15.52      8737.66 o
   1    2    3     14638.58        10.69     15393.02 o
   2    2    3     16809.12        15.21     17020.12 o
   3    2    3    206134.16       195.72    198725.09 o
   4    2    3     10999.81        17.64     10784.22 o
   5    2    3     38153.81        36.12     38653.54 o
   6    2    3      5042.42        26.73      5009.13 o
   7    2    3     36614.82        45.70     34828.80 o
   8    2    3      1349.09        43.82      1436.33 o
   9    2    3     14450.44       126.11     15087.02 o
  10    2    3      1032.98       135.96      1348.71 o
  11    2    3      6847.56       130.64      6055.97 o
 -12    3    3      2104.97        67.24      2336.36 o
 -11    3    3      3477.46        54.32      3672.27 o
 -10    3    3      9690.43        54.46      8896.91 o
  -9    3    3      6203.14        31.14      6035.68 o
  -8    3    3      4187.38        23.81      3539.10 o
  -7    3    3     39644.79        36.84     40207.81 o
  -6    3    3     24217.58        26.63     24795.75 o
  -5    3    3      2313.61        10.69      2924.23 o
  -4    3    3     25580.80        14.29     26508.91 o
  -3    3    3    101283.06        62.57    106035.65 o
  -2    3    3     21989.92        20.70     21656.13 o
  -1    3    3     22903.80        21.25     24264.50 o
   0    3    3     34912.92        23.43     36553.96 o
   1    3    3     98257.17        67.57     98895.61 o
   2    3    3      8275.54        15.29      8021.28 o
   3    3    3     18379.22        18.84     18693.27 o
   4    3    3      6353.68        15.92      6447.91 o
   5    3    3     89862.05        93.90     89021.53 o
   6    3    3      2248.66        24.50      2205.81 o
   7    3    3     15532.64        30.58     16047.27 o
   8    3    3      8288.28        85.19      8762.07 o
   9    3    3      7291.45        53.44      6521.45 o
  10    3    3       -73.27        59.44       182.32 o
 -11    4    3      7623.04       122.10      7058.86 o
 -10    4    3      2376.56        39.19      2236.55 o
  -9    4    3      1717.27        68.72      1961.74 o
  -8    4    3      8708.62        20.34      7823.88 o
  -7    4    3     14827.93        25.30     14296.43 o
  -6    4    3     16144.24        21.72     15522.78 o
  -5    4    3     14745.24        56.55     14140.87 o
  -4    4    3     20178.20        24.11     17846.89 o
  -3    4    3      5610.01         8.12      6209.21 o
  -2    4    3     65648.69        45.02     67435.27 o
  -1    4    3      4444.89         9.18      4853.39 o
   0    4    3     25507.28        19.62     26572.67 o
   1    4    3      6116.80        38.44      6563.66 o
   2    4    3     82426.41        81.18     82677.23 o
   3    4    3      3955.15        20.88      3807.90 o
   4    4    3      1040.06        37.09       924.01 o
   5    4    3      1546.85        26.11      1572.93 o
   6    4    3     22111.69        28.73     20110.45 o
   7    4    3      4146.07        23.14      4178.79 o
   8    4    3       868.48        35.28       831.28 o
   9    4    3       132.71      2339.66       980.36 o
  10    4    3     10455.06       178.22      7146.82 o
 -10    5    3      2225.01       182.52      2336.36 o
  -9    5    3      5201.29       233.48      4628.83 o
  -8    5    3      5682.14       121.88      5481.44 o
  -7    5    3       552.72        13.91       643.88 o
  -6    5    3      4544.11        92.16      4799.01 o
  -5    5    3      7818.10        20.25      7058.86 o
  -4    5    3     26614.66        30.80     24672.65 o
  -3    5    3      4950.53        13.99      5055.40 o
  -2    5    3     10872.23        18.15     10865.66 o
  -1    5    3      8790.94        19.62      9157.21 o
   0    5    3     53513.57        58.37     53201.91 o
   1    5    3      4991.42        20.16      4889.81 o
   2    5    3      6355.28        22.28      6648.49 o
   3    5    3      2848.36        39.19      2917.18 o
   4    5    3     33412.18        37.21     33981.85 o
   5    5    3      4870.64        52.13      6240.09 o
   6    5    3      1087.02        72.08      1367.95 o
   7    5    3      1011.24        30.14      1491.24 o
   8    5    3     11004.01       112.36      8688.95 o
  -9    6    3       938.20       254.40      1009.16 o
  -8    6    3      1371.96       257.28      1236.18 o
  -7    6    3       306.60       689.06       736.36 o
  -6    6    3      7894.32       113.42      6479.37 o
  -5    6    3     15373.52        42.12     13210.36 o
  -4    6    3      3752.79        11.16      3807.90 o
  -3    6    3      2298.24        15.52      2451.24 o
  -2    6    3     11325.22        19.01     11374.66 o
  -1    6    3     22737.62        30.25     21426.36 o
   0    6    3      3309.70        29.38      3265.21 o
   1    6    3      6486.69        44.89      5705.84 o
   2    6    3      8127.02        31.70      7916.47 o
   3    6    3     19082.66        38.44     17638.36 o
   4    6    3       155.00        67.24       205.94 o
   5    6    3      5228.74        26.01      5299.45 o
   6    6    3      2141.84       102.41      2438.34 o
   7    6    3      3844.00       351.94      3743.76 o
  -6    7    3       126.79       496.40       449.44 o
  -5    7    3      1276.63       160.78      1017.47 o
  -4    7    3      5386.09       151.04      4280.60 o
  -3    7    3      7862.37       203.63      7538.05 o
  -2    7    3       633.53        34.57       764.95 o
  -1    7    3      1356.45        52.71      1881.68 o
   0    7    3      3177.58        33.99      3385.58 o
   1    7    3     12651.75        36.12     11626.49 o
   2    7    3        52.56       176.89        52.43 o
   3    7    3      1543.70        88.74      2355.31 o
   4    7    3      1742.23       622.50      2805.53 o
   1   -6    4      9216.00        37.82      7835.42 o
   2   -6    4     14844.99       118.37     13481.64 o
   3   -6    4      3660.25        71.57      3250.32 o
   4   -6    4       612.56       105.68      1181.75 o
   5   -6    4      4780.34        85.93      4584.56 o
   6   -6    4      2724.84       148.84      2669.03 o
  -1   -5    4      4214.61        17.64      4272.07 o
   0   -5    4     18052.61        55.65     18320.57 o
   1   -5    4     15131.46        30.25     14343.27 o
   2   -5    4     16251.15        81.00     16782.68 o
   3   -5    4      4703.22        67.08      4808.05 o
   4   -5    4      6226.79        49.98      5715.70 o
   5   -5    4     16548.25       103.84     15103.05 o
   6   -5    4      6704.33       107.33      6188.67 o
   7   -5    4      4923.83       159.01      4187.22 o
   8   -5    4       441.00       226.20      1089.44 o
  -3   -4    4     16297.08         7.24     17586.42 o
  -2   -4    4     48241.73        36.00     48553.67 o
  -1   -4    4     23737.56        34.81     24488.56 o
   0   -4    4     38388.56       113.00     40077.12 o
   1   -4    4     14886.44        26.21     15328.34 o
   2   -4    4     22894.72        46.51     23040.69 o
   3   -4    4     36122.80        64.32     34780.12 o
   4   -4    4     22858.42        47.89     23179.52 o
   5   -4    4      5208.51        77.44      4628.83 o
   6   -4    4      4486.32        59.14      4053.24 o
   7   -4    4     13595.56       115.99     12588.08 o
   8   -4    4      3003.04       110.88      3840.17 o
   9   -4    4      2239.18       135.72      2361.65 o
 -12   -3    4        35.88      8058.65      2102.87 o
 -11   -3    4         4.93     12746.41       388.08 o
 -10   -3    4       -19.89     18095.63      4400.93 o
  -4   -3    4     44795.72        11.83     48611.18 o
  -3   -3    4      5069.44         6.00      4453.01 o
  -1   -3    4     79823.20        76.04     76928.85 o
   0   -3    4     46807.32        40.70     46703.09 o
   1   -3    4     10475.52        19.71     10622.26 o
   2   -3    4     23366.18        45.29     23638.61 o
   3   -3    4     37997.70        45.02     38397.47 o
   4   -3    4     45258.31        66.75     44172.69 o
   5   -3    4     33277.06        55.80     31573.08 o
   6   -3    4      5470.08        56.85      5385.27 o
   7   -3    4     11894.08        88.17     11528.22 o
   8   -3    4     17947.96        79.92     15734.80 o
   9   -3    4      2592.85       212.58      2535.93 o
  10   -3    4      1365.30       213.74      1254.59 o
 -13   -2    4      3104.72        98.21      2079.01 o
 -12   -2    4        18.49      8230.12       650.51 o
 -11   -2    4     19243.24        96.04     22138.76 o
 -10   -2    4      2166.90        11.42      2055.29 o
  -9   -2    4      1263.09         8.41      1172.79 o
  -8   -2    4      2207.12        14.36      1825.51 o
  -7   -2    4     78989.10        35.40     75273.36 o
  -6   -2    4      1496.14         4.58      1678.12 o
  -5   -2    4       420.66         2.04       435.72 o
  -4   -2    4     38911.51        14.14     39478.67 o
  -3   -2    4    176828.66       109.20    166158.97 o
  -2   -2    4     57374.62        31.25     58156.95 o
  -1   -2    4     10964.18        10.37      9856.71 o
   0   -2    4     66822.25        46.38     64486.91 o
   1   -2    4    160440.30       134.56    149678.21 o
   2   -2    4     88536.00        78.85     82152.89 o
   3   -2    4      8291.92        24.21      7481.52 o
   4   -2    4      2577.59        45.29      2311.20 o
   5   -2    4     47210.60        67.90     44337.36 o
   6   -2    4     28103.17        54.17     25896.50 o
   7   -2    4      4167.99        64.96      2973.82 o
   8   -2    4      9964.03        97.42      8749.86 o
   9   -2    4       700.13       216.38       797.77 o
  10   -2    4     12611.29       147.87      9586.59 o
 -13   -1    4      3586.81        38.44      3913.27 o
 -12   -1    4      9974.02        35.64      9869.67 o
 -11   -1    4       550.84        52.42      1034.18 o
 -10   -1    4      7010.71        28.20      6993.25 o
  -9   -1    4     33284.35        40.70     31019.18 o
  -8   -1    4     31116.96        31.14     30061.64 o
  -7   -1    4      8530.37        16.48      8786.51 o
  -6   -1    4     40481.44        24.11     41579.64 o
  -5   -1    4     97612.50        55.95    100336.77 o
  -4   -1    4     32454.02        18.84     37583.77 o
  -3   -1    4     50773.61        27.77     47211.96 o
  -2   -1    4    144483.61       102.82    142449.07 o
  -1   -1    4     33856.00        18.75     34246.91 o
   0   -1    4     20929.41        17.31     19723.81 o
   1   -1    4     19507.71        19.27     20054.99 o
   2   -1    4     65982.20        46.10     63332.58 o
   3   -1    4     37550.69        33.18     36954.13 o
   4   -1    4     60619.36        67.08     55145.20 o
   5   -1    4     43547.34        49.14     40759.05 o
   6   -1    4     16088.39        43.96     14959.09 o
   7   -1    4     17848.96        93.12     18800.45 o
   8   -1    4     15462.92       129.05     13893.74 o
   9   -1    4      9256.36       100.40      7458.97 o
  10   -1    4      3316.61       396.81      3492.68 o
  11   -1    4        -8.29      5596.54      1737.42 o
 -13    0    4        47.33       329.42        11.07 o
 -12    0    4       692.22        77.62       352.93 o
 -11    0    4      2145.54        50.69      2002.40 o
 -10    0    4     20457.58        42.77     19778.81 o
  -9    0    4     14614.39        49.28     15022.99 o
  -8    0    4     40232.34        43.16     40469.84 o
  -7    0    4      7306.83        23.91      7549.38 o
  -6    0    4     71963.43        77.79     77037.45 o
  -5    0    4     34573.68        24.40     33121.59 o
  -4    0    4     28676.04        55.35     32342.70 o
  -3    0    4     12848.22        28.84     15409.21 o
  -2    0    4    201161.22       167.18    196347.77 o
  -1    0    4     89736.19        61.15     92678.36 o
   0    0    4    242999.70       222.01    234772.13 o
   1    0    4       649.23        21.16       912.15 o
   2    0    4    113064.06        96.63    100833.28 o
   3    0    4     67205.38        54.02     63661.33 o
   4    0    4     96770.77        84.82     87857.61 o
   5    0    4       527.16        84.82       964.09 o
   6    0    4       936.97        90.06       873.17 o
   7    0    4     34184.31        81.18     31782.06 o
   8    0    4     15057.74        63.84     13557.49 o
   9    0    4      2500.00       119.03      3696.02 o
  10    0    4        31.92       818.53       491.88 o
  11    0    4     11679.12       144.24      9358.04 o
 -13    1    4      3202.43       348.57      3856.35 o
 -12    1    4     11414.79       231.95     11194.49 o
 -11    1    4       702.78        74.48       764.95 o
 -10    1    4      8975.67        39.94      8896.91 o
  -9    1    4     30674.02        60.68     28587.27 o
  -8    1    4     26702.83        45.70     26318.09 o
  -7    1    4      7335.92        23.33      7997.93 o
  -6    1    4     39259.46        37.70     40077.12 o
  -5    1    4    104199.84       106.09    103292.28 o
  -4    1    4     33153.13        28.73     34682.87 o
  -3    1    4     54648.41        34.22     53382.62 o
  -2    1    4    140107.98       110.88    140290.78 o
  -1    1    4     29818.38        18.66     31828.59 o
   0    1    4     13990.16        14.75     13863.00 o
   1    1    4     25622.40        33.52     25415.88 o
   2    1    4     64485.52        48.58     61961.15 o
   3    1    4     36339.80        31.47     36205.59 o
   4    1    4     58840.20        67.40     54564.65 o
   5    1    4     37488.70        45.02     36628.82 o
   6    1    4     15033.21        35.52     14975.05 o
   7    1    4     18449.79        45.02     20128.96 o
   8    1    4     15492.78        51.98     14641.67 o
   9    1    4      8922.69       136.19      7413.97 o
  10    1    4      2867.60       159.52      3220.63 o
  11    1    4       -18.66      1141.76      1786.70 o
 -13    2    4       734.41       231.34      1748.31 o
 -12    2    4       597.31        87.61       873.17 o
 -11    2    4     19532.86        86.30     22099.96 o
 -10    2    4      2069.34        58.37      1651.50 o
  -9    2    4       676.00        85.38       729.30 o
  -8    2    4      2406.88        47.47      2361.65 o
  -7    2    4     77796.37        71.91     75452.43 o
  -6    2    4      2178.09        10.18      2361.65 o
  -5    2    4       536.85        50.84       466.19 o
  -4    2    4     39772.32        26.42     37583.77 o
  -3    2    4    161186.19       136.42    167651.33 o
  -2    2    4     53592.25        36.97     55022.73 o
  -1    2    4      8392.39        17.22      7606.16 o
   0    2    4     67969.70        52.56     66523.65 o
   1    2    4    151936.24       140.66    144772.71 o
   2    2    4     86277.31        64.32     84298.13 o
   3    2    4      8998.42        18.92      8567.76 o
   4    2    4      2454.21        25.70      2193.57 o
   5    2    4     41115.67        65.77     41712.76 o
   6    2    4     26595.09        41.73     26254.63 o
   7    2    4      4151.22        39.69      3617.13 o
   8    2    4      8597.00        94.28      8774.28 o
   9    2    4       787.36        99.60      1236.18 o
  10    2    4      9741.69        81.00      9057.60 o
 -12    3    4      1422.80       108.78      1604.13 o
 -11    3    4       159.26       131.56       268.07 o
 -10    3    4      3269.55        40.07      3672.27 o
  -9    3    4     23097.92       110.46     21084.00 o
  -8    3    4      9934.11        20.88      9689.05 o
  -7    3    4      3407.06        23.91      3609.29 o
  -6    3    4     14438.43        11.76     14017.03 o
  -5    3    4     57528.02        77.26     58661.43 o
  -4    3    4     48686.42        28.73     45331.81 o
  -3    3    4      3336.22         6.55      3438.92 o
  -2    3    4     26879.60        31.14     26402.81 o
  -1    3    4     78137.02       207.94     81891.35 o
   0    3    4     47154.12        33.87     48438.75 o
   1    3    4      9206.40        24.30     10025.81 o
   2    3    4     24217.58        32.49     24898.57 o
   3    3    4     39620.90        47.20     42193.74 o
   4    3    4     42729.02        42.38     43789.65 o
   5    3    4     33353.72        39.31     34029.97 o
   6    3    4      6496.36        28.20      6209.21 o
   7    3    4     10596.64        69.89     10568.54 o
   8    3    4     15321.49        54.76     15263.80 o
   9    3    4      4228.90        43.82      2980.94 o
  10    3    4      1352.77       165.89      1511.46 o
 -11    4    4       721.46       233.17       873.17 o
 -10    4    4      8168.54       152.52      7026.01 o
  -9    4    4       446.48        76.21       657.19 o
  -8    4    4     14265.91        51.84     13481.64 o
  -7    4    4      3797.02         7.90      4094.88 o
  -6    4    4     24951.36       102.41     22274.85 o
  -5    4    4     12396.60        63.36     11781.74 o
  -4    4    4     15787.92        57.46     16113.45 o
  -3    4    4     18922.75        20.52     18126.84 o
  -2    4    4     45629.23        31.02     46562.23 o
  -1    4    4     25366.93        60.84     26402.81 o
   0    4    4     38525.84        32.60     38142.25 o
   1    4    4     15230.03        22.28     15215.49 o
   2    4    4     21847.80        37.45     22255.38 o
   3    4    4     37415.16        49.84     36180.77 o
   4    4    4     19146.26        46.24     20575.63 o
   5    4    4      5149.50        26.42      4889.81 o
   6    4    4      4406.30        34.46      4972.26 o
   7    4    4     11586.37        34.69     12311.51 o
   8    4    4      4309.92        32.95      4069.87 o
   9    4    4      2511.01        43.82      2399.84 o
 -10    5    4      1863.65       213.74      1572.93 o
  -9    5    4      1549.21       358.34      1343.93 o
  -8    5    4      8452.96       170.56      7290.92 o
  -7    5    4      2261.95       260.82      3355.28 o
  -6    5    4      6305.95       122.54      5695.99 o
  -5    5    4      6523.79       128.82      6553.09 o
  -4    5    4     21176.07        14.59     20932.73 o
  -3    5    4     10743.32        17.89     10130.59 o
  -2    5    4     18506.88        21.81     17864.33 o
  -1    5    4      5291.11        16.48      5139.23 o
   0    5    4     18892.50        19.98     18764.69 o
   1    5    4     14757.39        25.30     14047.94 o
   2    5    4     17221.31        27.77     16396.21 o
   3    5    4      4953.34        26.83      4826.16 o
   4    5    4      5563.67        26.52      5814.76 o
   5    5    4     15008.70        29.38     14547.10 o
   6    5    4      6098.05        55.35      6250.40 o
   7    5    4      4101.12        33.29      3913.27 o
   8    5    4      1306.10       134.10      1348.71 o
  -8    6    4      1428.84       256.64      1604.13 o
  -7    6    4      7995.94       443.52      8221.15 o
  -6    6    4      2864.39       238.70      3295.10 o
  -5    6    4      1460.77       161.04      1635.63 o
  -4    6    4      3071.38       338.93      4187.22 o
  -3    6    4     12287.72        21.44     11682.82 o
  -2    6    4     11012.40        16.73     10130.59 o
  -1    6    4      2781.51        30.58      2575.50 o
   0    6    4      2136.29        24.30      1764.71 o
   1    6    4      8456.64        37.70      8507.49 o
   2    6    4     14199.11        29.48     13300.48 o
   3    6    4      3642.12        26.52      3169.02 o
   4    6    4       100.00       324.72       663.89 o
   5    6    4      4550.85        52.56      4340.56 o
   6    6    4      3091.36        55.65      2917.18 o
  -6    7    4       263.74       457.53       372.81 o
  -5    7    4      7645.75       116.21      6127.24 o
  -4    7    4      2483.03       113.64      1910.08 o
  -3    7    4       376.36       225.30        56.27 o
  -2    7    4       408.85       212.87       289.86 o
  -1    7    4      9264.06        30.03      8958.55 o
   0    7    4      7118.30        41.47      6127.24 o
   1    7    4        38.69       179.02        25.89 o
   2    7    4       144.72        97.02       187.65 o
   3    7    4      6123.06        33.06      5745.33 o
   2   -7    5      4358.64        68.39      3477.28 o
  -1   -6    5       440.58        39.44       360.32 o
   0   -6    5      5209.95        84.09      5597.96 o
   1   -6    5     11325.22        39.31     11056.89 o
   2   -6    5      9694.37       136.66      9232.26 o
   3   -6    5       -39.19       313.64        12.87 o
   4   -6    5      5532.38        70.90      4999.90 o
   5   -6    5      4205.52       193.21      3791.81 o
  -2   -5    5       590.00        22.37       761.35 o
  -1   -5    5     36599.52        31.81     36329.81 o
   0   -5    5      6440.06        22.09      6680.44 o
   1   -5    5       525.78        38.32       355.38 o
   2   -5    5      1871.43        46.24      2419.05 o
   3   -5    5     21553.18        56.55     22489.55 o
   4   -5    5      3840.28       105.27      3484.98 o
   5   -5    5       703.84       136.66       637.27 o
   6   -5    5      1621.67       148.84      1461.16 o
   7   -5    5      7807.49        98.80      8173.90 o
  -3   -4    5     70718.76        47.33     72964.77 o
  -2   -4    5      8330.21        23.91      8068.09 o
  -1   -4    5       200.22        31.92       134.82 o
   0   -4    5      9032.60        21.81      9535.56 o
   1   -4    5     62570.02       111.30     63529.73 o
   2   -4    5      6892.32        41.86      6406.07 o
   3   -4    5       729.54        96.43       670.63 o
   4   -4    5     11776.59        49.42     10988.40 o
   5   -4    5     27182.12        68.89     26914.03 o
   6   -4    5      1967.81        85.56      2279.95 o
   7   -4    5       430.98       235.93       598.36 o
   8   -4    5       707.56       220.82       924.01 o
  -4   -3    5     65510.40        27.88     61507.34 o
  -3   -3    5      3340.84        11.83      3539.10 o
  -2   -3    5     39200.04        17.47     39478.67 o
  -1   -3    5     30821.31        29.81     32554.21 o
   0   -3    5     39688.61        44.76     41049.29 o
   1   -3    5       251.22        62.88       127.35 o
   2   -3    5     43488.93        55.95     42812.35 o
   3   -3    5     27895.68        42.51     27128.48 o
   4   -3    5     14691.86        42.51     14673.26 o
   5   -3    5      1686.74        72.42      1572.93 o
   6   -3    5     23568.39        64.80     22922.03 o
   7   -3    5      5045.26       108.99      4136.72 o
   8   -3    5      6228.37       153.26      4889.81 o
   9   -3    5      1758.12       332.70      1329.62 o
 -13   -2    5      2457.18       107.54      2304.93 o
 -12   -2    5       332.33       109.20       121.53 o
 -11   -2    5       378.69        44.22       617.66 o
 -10   -2    5     15016.05       105.06     14312.04 o
  -9   -2    5     18815.61        13.18     16647.74 o
  -8   -2    5      5855.31        10.69      6157.92 o
  -7   -2    5      4521.22         8.47      4453.01 o
  -6   -2    5     55013.70        47.75     59326.86 o
  -5   -2    5      7656.25         3.76      7916.47 o
  -4   -2    5     15168.39        11.97     16952.11 o
  -3   -2    5      4660.79         5.43      4238.03 o
  -2   -2    5    143088.19       105.27    140388.52 o
  -1   -2    5     16702.98        14.06     16479.84 o
   0   -2    5    206116.00       195.44    193984.76 o
   1   -2    5     10730.89        46.51     11249.77 o
   2   -2    5     78972.24        79.74     75954.97 o
   3   -2    5      4104.96        40.32      4762.93 o
   4   -2    5     68225.44       104.65     63891.95 o
   5   -2    5     10068.12        50.41      8126.79 o
   6   -2    5     12600.06        58.98     11654.64 o
   7   -2    5      7581.18       127.01      6096.65 o
   8   -2    5     24323.52       103.84     21027.21 o
   9   -2    5       369.79       333.79       680.80 o
  10   -2    5      1718.93       144.72      1710.34 o
 -13   -1    5      1521.78        54.61      1927.23 o
 -12   -1    5      5806.44        43.16      5944.81 o
 -11   -1    5      7098.06        61.00      6117.04 o
 -10   -1    5      2804.76        24.90      2236.55 o
  -9   -1    5     31445.93        38.44     28235.43 o
  -8   -1    5     23626.76        34.93     22626.71 o
  -7   -1    5     13886.27        20.70     13878.36 o
  -6   -1    5      4407.63         8.24      4853.39 o
  -5   -1    5     98891.38        76.21    105568.86 o
  -4   -1    5     29680.40        24.90     28830.43 o
  -3   -1    5      9108.79        26.11      9345.43 o
  -2   -1    5     26432.26        19.18     27581.61 o
  -1   -1    5     39992.00        27.88     41872.78 o
   0   -1    5     72517.10        65.29     72718.30 o
   1   -1    5       392.44        40.96       360.32 o
   2   -1    5     49653.21        43.30     48295.29 o
   3   -1    5     90024.00        85.56     87047.42 o
   4   -1    5     20042.06        39.19     18267.63 o
   5   -1    5      3930.04        60.22      3340.18 o
   6   -1    5     24149.16        93.51     22922.03 o
   7   -1    5     29818.38        77.44     27192.99 o
   8   -1    5      4329.64       102.62      3161.68 o
   9   -1    5      1467.66       158.26      2861.08 o
  10   -1    5      3492.81       316.84      5617.50 o
 -13    0    5      3614.41        52.27      4119.96 o
 -12    0    5      4557.60        43.43      4862.48 o
 -11    0    5     11720.23        40.45     13150.45 o
 -10    0    5      9061.14        47.20      7674.58 o
  -9    0    5     26588.56        45.97     25917.50 o
  -8    0    5        68.89       114.70        60.26 o
  -7    0    5     77980.56        85.93     78310.02 o
  -6    0    5     23950.66        24.11     25833.55 o
  -5    0    5     11098.62        16.65     10448.18 o
  -4    0    5       474.37        33.41       204.08 o
  -3    0    5    271368.06       287.98    281382.76 o
  -2    0    5      2811.12        20.79      2311.20 o
  -1    0    5       679.12        56.25       419.53 o
   0    0    5        31.14       104.04       122.97 o
   1    0    5    283343.29       316.84    259939.24 o
   2    0    5      8062.24        33.87      8044.67 o
   3    0    5      2845.16        30.47      2588.76 o
   4    0    5     11661.84        32.72     10448.18 o
   5    0    5    119695.24       136.42    113029.44 o
   6    0    5      4579.23        51.70      3921.44 o
   7    0    5      5257.70        85.19      5510.45 o
   8    0    5      8130.63        84.64      7102.77 o
   9    0    5     13964.15       103.23     11952.28 o
  10    0    5        17.31      2585.72      2784.84 o
 -13    1    5      1485.33       168.74      2025.82 o
 -12    1    5      6337.75        64.96      5529.84 o
 -11    1    5      6666.72        70.22      6333.19 o
 -10    1    5      1880.96        84.09      1392.18 o
  -9    1    5     28473.19        49.70     25624.29 o
  -8    1    5     26738.79        44.22     25833.55 o
  -7    1    5     13707.73        35.16     13075.75 o
  -6    1    5      3458.62        35.16      3962.39 o
  -5    1    5    109739.81       101.00    105484.10 o
  -4    1    5     33753.04        25.70     33669.93 o
  -3    1    5     10770.29        14.14     11416.44 o
  -2    1    5     25632.01        18.75     26402.81 o
  -1    1    5     41322.76        27.88     42650.54 o
   0    1    5     81287.71        55.20     78858.60 o
   1    1    5       505.80        29.38       460.57 o
   2    1    5     46751.09        91.20     46505.94 o
   3    1    5     92726.34       168.22     88749.27 o
   4    1    5     21909.92        35.88     20110.45 o
   5    1    5      3491.63        73.10      3325.12 o
   6    1    5     22891.69        51.27     22294.33 o
   7    1    5     28726.86        65.77     26785.77 o
   8    1    5      3947.61        74.48      2669.03 o
   9    1    5       240.87       845.65      2412.64 o
  10    1    5      6229.94       101.00      6025.55 o
 -13    2    5      1016.97       168.22      1583.30 o
 -12    2    5        25.20       760.66       158.50 o
 -11    2    5       430.56        94.48       494.78 o
 -10    2    5     15742.72        91.58     14578.59 o
  -9    2    5     18525.93        46.79     16681.42 o
  -8    2    5      6029.52        41.22      6137.46 o
  -7    2    5      5532.38        83.91      4470.44 o
  -6    2    5     59565.28        86.68     55821.26 o
  -5    2    5      9143.18        38.19      7800.82 o
  -4    2    5     15883.56        20.98     16698.28 o
  -3    2    5      4375.82         8.41      4593.40 o
  -2    2    5    137551.97       198.81    145319.25 o
  -1    2    5     16080.78        17.06     15931.79 o
   0    2    5    200462.15       197.12    190210.94 o
   1    2    5     10012.00        20.61     10143.72 o
   2    2    5     80089.00       101.40     77545.22 o
   3    2    5      4187.38        26.52      4453.01 o
   4    2    5     60589.82        68.23     60476.33 o
   5    2    5     11014.50        35.16      9471.97 o
   6    2    5     12091.20        42.51     12095.33 o
   7    2    5      5992.31        57.15      5804.82 o
   8    2    5     19390.56       105.88     18836.24 o
   9    2    5       324.72       609.60       595.18 o
  10    2    5       279.22       599.27      1715.73 o
 -12    3    5      2983.34       203.63      4195.67 o
 -11    3    5      4344.13       102.21      4289.14 o
 -10    3    5      3908.75        75.00      2771.08 o
  -9    3    5      4277.16        26.94      3767.75 o
  -8    3    5     23691.37        81.36     20744.40 o
  -7    3    5      6892.32        85.75      6374.79 o
  -6    3    5     12327.66        63.04     11360.75 o
  -5    3    5     26758.42        58.83     27171.48 o
  -4    3    5     69669.60       131.56     67232.15 o
  -3    3    5      2134.44         8.07      2549.09 o
  -2    3    5     41079.18        87.42     42974.47 o
  -1    3    5     32457.63        37.21     32061.77 o
   0    3    5     40735.35        46.65     42247.36 o
   1    3    5        78.85       167.70        71.91 o
   2    3    5     41607.84        41.22     42220.55 o
   3    3    5     24579.97        34.34     25519.98 o
   4    3    5     12285.51        32.49     12720.16 o
   5    3    5      1848.14        39.69      1742.86 o
   6    3    5     20025.08        47.47     20258.73 o
   7    3    5      6076.20        45.02      5120.54 o
   8    3    5      5467.12       165.64      5558.98 o
   9    3    5      2478.05        66.75      1748.31 o
 -11    4    5      3070.27       184.96      3570.21 o
 -10    4    5      3279.85       177.96      2549.09 o
  -9    4    5      5785.12       136.19      4771.94 o
  -8    4    5      3217.16       179.29      2833.24 o
  -7    4    5     22126.56       257.28     18355.90 o
  -6    4    5      7786.30       116.21      7179.94 o
  -5    4    5      3986.66        99.40      3719.85 o
  -4    4    5      6063.74        31.25      5854.62 o
  -3    4    5     68262.01        53.14     68797.22 o
  -2    4    5      7995.94        31.14      7916.47 o
  -1    4    5       138.30       120.34       207.82 o
   0    4    5     10132.44        35.16      9804.97 o
   1    4    5     61543.69       100.20     63398.26 o
   2    4    5      5748.67        79.74      6322.81 o
   3    4    5       658.95        65.77       524.22 o
   4    4    5      9602.04        43.16      9727.61 o
   5    4    5     27347.24        93.12     28719.78 o
   6    4    5      1860.20        46.10      2298.67 o
   7    4    5      1097.60        93.70       677.41 o
   8    4    5       930.25        69.56       912.15 o
 -10    5    5       744.74       522.12       463.37 o
  -9    5    5      4838.59       180.36      3735.79 o
  -8    5    5       755.15       278.22      1598.91 o
  -7    5    5      1990.05       259.85      2723.22 o
  -6    5    5      2011.52       190.72      1583.30 o
  -5    5    5     40909.11       171.61     36429.35 o
  -4    5    5      2498.00        15.60      1932.96 o
  -3    5    5       430.15        24.40       441.18 o
  -2    5    5       959.14        17.31       900.36 o
  -1    5    5     36092.40        51.41     35563.04 o
   0    5    5      5631.00        24.80      5705.84 o
   1    5    5       394.82       173.71       317.12 o
   2    5    5      2263.86        31.36      2367.99 o
   3    5    5     22308.41        49.42     24001.04 o
   4    5    5      2714.41        38.81      3067.03 o
   5    5    5       777.85        50.41       801.46 o
   6    5    5      1500.01        95.06      1656.81 o
   7    5    5      8643.42        42.51      8411.50 o
  -8    6    5      1765.68       403.21      2236.55 o
  -7    6    5      1430.35       304.15      1781.19 o
  -6    6    5      1875.76       182.25      2193.57 o
  -5    6    5        69.89      1208.95       229.02 o
  -4    6    5      1343.96       190.72      1334.38 o
  -3    6    5      6643.88        49.84      5894.62 o
  -2    6    5     12252.28        50.13     10892.88 o
  -1    6    5       377.52       105.27       314.80 o
   0    6    5      5870.62        29.81      5954.87 o
   1    6    5     10751.62        90.06     10947.41 o
   2    6    5      9379.92        37.45      8774.28 o
   3    6    5       -44.62       322.56        12.87 o
   4    6    5      6129.32        34.93      5404.44 o
   5    6    5      3803.19       602.21      4314.81 o
  -5    7    5       569.30       523.49      1715.73 o
  -4    7    5      6344.12       104.86      6416.52 o
  -3    7    5       154.75       286.29       115.84 o
  -2    7    5      2444.31       761.76      4069.87 o
  -1    7    5       719.85        91.78      1236.18 o
   0    7    5      5674.61        37.33      4835.23 o
   1    7    5        53.29       610.09       111.67 o
   2    7    5      4004.36        45.97      3672.27 o
   1   -7    6      1006.16        63.04       350.48 o
  -2   -6    6      2068.43        19.18      1950.20 o
  -1   -6    6      1651.61        31.25      1887.34 o
   0   -6    6      8346.65        82.99      8079.81 o
   1   -6    6     11481.12        42.77     10222.71 o
   2   -6    6      1614.43        60.84       904.28 o
   3   -6    6       607.13       165.89      1132.93 o
   4   -6    6      1676.08       372.10      3962.39 o
  -3   -5    6     13879.20        12.32     14562.84 o
  -2   -5    6      6658.56        14.14      6406.07 o
  -1   -5    6      5691.19        48.30      5157.95 o
   0   -5    6     10432.58        31.92      9947.59 o
   1   -5    6      4951.94        28.62      4383.64 o
   2   -5    6      6807.90        50.27      7268.65 o
   3   -5    6      4206.82        70.22      3680.18 o
   4   -5    6      7337.64        70.06      6584.81 o
   5   -5    6      2267.66       104.24      2031.70 o
   6   -5    6      5301.30       124.99      5423.64 o
  -4   -4    6       264.39        24.60       239.00 o
  -3   -4    6      7067.76        21.81      7004.16 o
  -2   -4    6     17830.26        17.72     17812.05 o
  -1   -4    6     15757.78        15.21     15087.02 o
   0   -4    6     14808.46        35.05     16080.34 o
   1   -4    6      9580.49        38.07      9207.21 o
   2   -4    6     16025.03        43.03     15441.61 o
   3   -4    6     12027.51        49.84     10143.72 o
   4   -4    6     15740.21       100.60     15263.80 o
   5   -4    6      1840.41        92.54      1678.12 o
   6   -4    6      7961.99        83.91      7091.78 o
   7   -4    6      1071.25       191.55      1055.26 o
   8   -4    6      6137.16       142.09      4602.24 o
  -5   -3    6     38412.08        14.98     36678.78 o
  -4   -3    6     12452.33         7.67     12239.24 o
  -3   -3    6      7281.21         9.06      7290.92 o
  -2   -3    6     24755.88        24.11     23799.35 o
  -1   -3    6     35205.02        64.16     34731.47 o
   0   -3    6     19273.77        25.91     18285.27 o
   1   -3    6      4456.90        27.88      4908.08 o
   2   -3    6     17134.81        36.72     17396.63 o
   3   -3    6     33393.91        56.55     31921.76 o
   4   -3    6      2420.64        65.45      2236.55 o
   5   -3    6      3168.56        85.93      2896.08 o
   6   -3    6      5783.60        78.15      4898.94 o
   7   -3    6     14218.18       105.88     12311.51 o
   8   -3    6      5364.10       196.00      3954.18 o
 -11   -2    6        22.85       108.99       236.99 o
 -10   -2    6      1624.09        26.73      1186.23 o
  -9   -2    6     22614.14        22.37     21848.55 o
  -8   -2    6     24796.80        12.46     25374.30 o
  -7   -2    6     10320.53         9.49     11528.22 o
  -6   -2    6     28385.51        21.44     32061.77 o
  -5   -2    6     12508.19         8.29     14125.36 o
  -4   -2    6     27955.84         8.12     29835.87 o
  -3   -2    6     77306.24       117.07     78091.12 o
  -2   -2    6     35649.22        43.30     32860.93 o
  -1   -2    6     18330.45        24.21     17156.56 o
   0   -2    6     19030.20        40.96     19723.81 o
   1   -2    6     69016.54        71.57     66759.40 o
   2   -2    6     14118.19        38.32     13180.38 o
   3   -2    6      2709.20        45.70      2771.08 o
   4   -2    6     12031.90        47.89     11556.26 o
   5   -2    6     60560.29       141.85     53805.45 o
   6   -2    6      1335.90       125.44      1339.15 o
   7   -2    6      1298.16       163.58      1593.70 o
   8   -2    6       917.48       180.90       772.19 o
   9   -2    6     11025.00       228.92      8737.66 o
 -12   -1    6       415.34        68.89       657.19 o
 -11   -1    6     12459.02        35.40     11166.90 o
 -10   -1    6      5667.08        30.47      4990.68 o
  -9   -1    6      2831.30        59.44      2457.71 o
  -8   -1    6     11883.18        28.73     11305.19 o
  -7   -1    6     28530.59        25.81     27257.56 o
  -6   -1    6     20112.91        15.76     20388.92 o
  -5   -1    6     54307.64       216.68     52991.48 o
  -4   -1    6     34125.17        23.62     32719.19 o
  -3   -1    6     98006.56        75.00     96733.13 o
  -2   -1    6     32320.85        27.25     33813.72 o
  -1   -1    6     45993.09        39.69     46900.66 o
   0   -1    6    112728.06        95.84    108642.90 o
   1   -1    6     54508.24        67.90     51057.38 o
   2   -1    6     18468.81        46.51     17969.10 o
   3   -1    6     28432.70        97.02     27798.70 o
   4   -1    6     21345.21        48.30     19340.92 o
   5   -1    6     12456.79        70.56     10920.13 o
   6   -1    6     13317.16        71.23     12442.14 o
   7   -1    6     13009.68        92.74     10703.09 o
   8   -1    6      9451.73       249.64      6374.79 o
   9   -1    6       581.77       223.50       674.01 o
 -13    0    6      5527.92        46.79      4935.53 o
 -12    0    6      3508.19        41.99      3848.25 o
 -11    0    6      3486.90        95.45      3872.57 o
 -10    0    6     14558.84        46.24     14975.05 o
  -9    0    6     32558.59        71.06     27776.95 o
  -8    0    6       635.54        45.70       873.17 o
  -7    0    6      5524.95        23.62      5337.51 o
  -6    0    6     14491.34        24.21     13664.03 o
  -5    0    6    120353.49       201.07    103838.08 o
  -4    0    6       321.84        57.61       326.48 o
  -3    0    6        69.22        76.04        28.61 o
  -2    0    6    154842.25       135.72    150841.35 o
  -1    0    6    129348.12       124.99    128948.83 o
   0    0    6     42567.94        37.21     44200.11 o
   1    0    6       229.52        64.64       145.63 o
   2    0    6     90030.00       112.78     81592.95 o
   3    0    6     50171.52        75.00     45498.62 o
   4    0    6     57691.24       113.85     54017.49 o
   5    0    6       170.04       160.53       187.65 o
   6    0    6     17774.22        84.82     15441.61 o
   7    0    6      2256.25       159.52      2889.06 o
   8    0    6     19951.56       192.10     17517.29 o
   9    0    6        -4.33      8425.40        38.40 o
  10    0    6       171.09       699.07      3393.17 o
 -13    1    6       146.17       177.16       184.09 o
 -12    1    6       447.75       119.90       711.79 o
 -11    1    6     12651.75        64.00     11070.61 o
 -10    1    6      7103.12        54.61      6395.64 o
  -9    1    6      4212.01        59.91      3617.13 o
  -8    1    6     14687.02        48.44     14280.84 o
  -7    1    6     33335.46        46.51     30356.42 o
  -6    1    6     24677.27        51.70     21521.95 o
  -5    1    6     55662.96        79.03     54930.96 o
  -4    1    6     30349.12        27.88     32155.27 o
  -3    1    6     87355.71        69.56     93275.07 o
  -2    1    6     31980.17        33.64     33026.68 o
  -1    1    6     51071.48        38.56     51323.03 o
   0    1    6    107151.48       161.54    104722.79 o
   1    1    6     53735.88       107.33     50939.53 o
   2    1    6     16517.39        32.60     17156.56 o
   3    1    6     27848.93       113.00     26978.28 o
   4    1    6     21146.98        46.24     19797.17 o
   5    1    6     12762.22        78.68     11166.90 o
   6    1    6     13225.00        94.48     12268.12 o
   7    1    6     13572.25        79.39     11711.04 o
   8    1    6      6897.30       222.01      6353.97 o
   9    1    6       100.00       903.00       657.19 o
 -13    2    6       231.34       836.94      3340.18 o
 -12    2    6     13340.25        71.91     11277.47 o
 -11    2    6        90.44       262.44       221.19 o
 -10    2    6      1718.10       110.67      1181.75 o
  -9    2    6     23990.91        72.93     21617.75 o
  -8    2    6     29158.98        84.27     26212.37 o
  -7    2    6     11472.55        52.71     11194.49 o
  -6    2    6     33342.76       271.59     32766.40 o
  -5    2    6     16476.29        24.50     14562.84 o
  -4    2    6     28449.57        24.80     29319.82 o
  -3    2    6     67433.70        51.12     74203.39 o
  -2    2    6     30947.85        27.56     30629.80 o
  -1    2    6     14827.93        52.56     14815.83 o
   0    2    6     23969.23        26.01     24183.28 o
   1    2    6     68121.00        77.09     66456.37 o
   2    2    6     13137.74        31.25     12529.60 o
   3    2    6      3063.62        57.30      2635.43 o
   4    2    6     12214.67        40.58     12181.58 o
   5    2    6     58738.37        82.99     55482.72 o
   6    2    6      1996.30       106.92      1742.86 o
   7    2    6       843.90       129.28      1358.31 o
   8    2    6       222.90       467.86       670.63 o
   9    2    6     10855.56       190.44      9471.97 o
 -12    3    6       435.97       377.14       579.37 o
 -11    3    6      3376.77       197.68      3664.36 o
 -10    3    6      9298.74       119.25      7135.79 o
  -9    3    6       642.62       192.93       352.93 o
  -8    3    6      6074.64        97.02      5864.61 o
  -7    3    6     14344.85        76.74     12617.38 o
  -6    3    6     28611.72        75.86     25707.89 o
  -5    3    6     41018.40       111.94     38423.04 o
  -4    3    6     11783.10        20.16     12268.12 o
  -3    3    6      6834.33        24.30      7583.42 o
  -2    3    6     23439.61        23.81     23638.61 o
  -1    3    6     29839.11        38.81     30356.42 o
   0    3    6     19903.57        27.77     18818.34 o
   1    3    6      3799.49        43.30      3727.82 o
   2    3    6     16123.92        33.64     16952.11 o
   3    3    6     33808.18        60.68     34804.45 o
   4    3    6      2530.09        42.90      2304.93 o
   5    3    6      2381.44        55.65      2193.57 o
   6    3    6      4894.40        58.22      4944.70 o
   7    3    6     14733.10        62.25     13330.59 o
   8    3    6      4313.86        93.32      3929.61 o
 -11    4    6      1505.44       266.02      1199.75 o
 -10    4    6      4133.20       185.50      3198.46 o
  -9    4    6      9898.26       196.84      7036.95 o
  -8    4    6      1863.65       241.18      1377.61 o
  -7    4    6      4424.91       160.28      3672.27 o
  -6    4    6      5716.87       118.59      5120.54 o
  -5    4    6     18711.50        31.81     15898.88 o
  -4    4    6       225.60        49.84       144.06 o
  -3    4    6      7160.54        11.70      6830.55 o
  -2    4    6     17627.87        20.70     18161.99 o
  -1    4    6     15492.78        24.70     15506.53 o
   0    4    6     17300.14        43.56     16614.09 o
   1    4    6      8390.56        30.80      8628.25 o
   2    4    6     15070.02        34.81     14831.72 o
   3    4    6     11149.25        35.52     10730.10 o
   4    4    6     15595.01        52.71     15636.77 o
   5    4    6      1908.82        91.20      2199.69 o
   6    4    6      7111.55        52.42      6884.57 o
   7    4    6       843.90       205.92       908.21 o
   8    4    6      4693.62        75.86      3954.18 o
 -10    5    6       934.52       364.81       433.00 o
  -9    5    6      1100.25       304.15       960.04 o
  -8    5    6      2802.64       354.95      4111.59 o
  -7    5    6      7600.35       145.93      5834.67 o
  -6    5    6      2402.96       309.06      2431.90 o
  -5    5    6      6051.28       111.09      5627.28 o
  -4    5    6      6655.30        25.70      5864.61 o
  -3    5    6     16060.49        36.24     14265.25 o
  -2    5    6      6696.15        19.71      6188.67 o
  -1    5    6      4926.64        27.04      4862.48 o
   0    5    6     11881.00        31.02     11043.17 o
   1    5    6      4653.97        36.48      3508.12 o
   2    5    6      8785.31        50.84      8209.32 o
   3    5    6      3644.54        44.49      3340.18 o
   4    5    6      6309.12        44.89      6147.69 o
   5    5    6      1157.36        78.50      1491.24 o
   6    5    6      5823.22        47.33      5404.44 o
  -8    6    6      2672.89       256.64      2833.24 o
  -7    6    6       -46.38      1450.09       633.98 o
  -6    6    6       841.58       315.06      1177.27 o
  -5    6    6       972.19       341.88      1245.37 o
  -4    6    6      4991.42       141.13      4584.56 o
  -3    6    6      6190.54        29.38      5695.99 o
  -2    6    6      2024.10       138.53      1938.70 o
  -1    6    6      1963.38        32.15      1737.42 o
   0    6    6      8792.81        34.34      8447.43 o
   1    6    6     11340.12        41.09      9973.63 o
   2    6    6       701.19       329.42      1009.16 o
   3    6    6       784.56       242.74       964.09 o
   4    6    6      4759.62        60.06      4280.60 o
  -4    7    6       572.17       222.90       225.09 o
  -3    7    6        19.01      1733.06       153.61 o
  -2    7    6      2009.73       542.42      3508.12 o
  -1    7    6      5211.40        44.89      4161.94 o
   0    7    6       484.00        81.36       403.65 o
   1    7    6       574.56       138.77       294.32 o
  -3   -6    7      1796.91        14.82      1887.34 o
  -2   -6    7       944.95        30.91      1085.14 o
  -1   -6    7      6412.81        28.30      5695.99 o
   0   -6    7      1616.04       179.56      3287.61 o
   1   -6    7      1606.41        29.70      2031.70 o
   2   -6    7       518.93       125.66       736.36 o
   3   -6    7      5456.78        57.30      5558.98 o
  -4   -5    7      2679.10         7.84      3031.01 o
  -3   -5    7      2651.22        32.72      2031.70 o
  -2   -5    7     20266.37        25.30     20575.63 o
  -1   -5    7      1685.92       106.71      1944.45 o
   0   -5    7      4718.32        39.19      3970.61 o
   1   -5    7       524.41        68.23       637.27 o
   2   -5    7     11802.65        55.35     13633.55 o
   3   -5    7      6168.53        59.29      4602.24 o
   4   -5    7       546.62       200.22      1268.49 o
   5   -5    7       325.44       232.26       624.17 o
  -5   -4    7      3724.66        12.53      3735.79 o
  -4   -4    7     24576.83        29.92     23698.82 o
  -3   -4    7      4184.80        13.91      4119.96 o
  -2   -4    7      5156.68        18.49      4479.17 o
  -1   -4    7      5972.20        29.27      5176.71 o
   0   -4    7     37830.25        90.25     37381.71 o
   1   -4    7      5856.84        38.69      5083.27 o
   2   -4    7     10373.42        68.23      9144.73 o
   3   -4    7      1633.78        86.12      1887.34 o
   4   -4    7     10074.14        85.19     10368.32 o
   5   -4    7      5156.68        87.05      4470.44 o
   6   -4    7      1530.37       271.26      2784.84 o
   7   -4    7      1261.67       289.68      1199.75 o
  -7   -3    7      9960.04         4.33      9471.97 o
  -6   -3    7     10780.67        12.82     12195.98 o
  -5   -3    7     19312.66        19.36     19595.76 o
  -4   -3    7       969.08        16.97      1013.31 o
  -3   -3    7     55267.31        54.76     52124.13 o
  -2   -3    7     18227.70        80.10     18961.78 o
  -1   -3    7     10739.18        20.43     11598.37 o
   0   -3    7     16664.23        30.69     16246.20 o
   1   -3    7     37636.00        75.17     36429.35 o
   2   -3    7      8418.06        42.12      9740.49 o
   3   -3    7      5004.15        58.52      5139.23 o
   4   -3    7      8103.60        59.91      7369.10 o
   5   -3    7     22455.02        86.12     19907.46 o
   6   -3    7      1958.06       378.30      4409.59 o
   7   -3    7      3123.69       108.37      2151.01 o
   8   -3    7      3294.76       169.52      2682.52 o
 -10   -2    7        30.47       189.61        85.80 o
  -9   -2    7     22503.00        19.01     20669.31 o
  -8   -2    7      1726.40         9.18      1496.28 o
  -7   -2    7     13347.18        11.36     13210.36 o
  -6   -2    7      1086.36         8.64      1324.86 o
  -5   -2    7     37249.00        32.15     36728.77 o
  -4   -2    7      6321.84        16.24      5637.07 o
  -3   -2    7     11737.56       106.09     14187.45 o
  -2   -2    7     13393.43        27.04     13001.26 o
  -1   -2    7     36607.17        63.04     38397.47 o
   0   -2    7      2229.73        29.81      2151.01 o
   1   -2    7     13660.93        95.26     12052.33 o
   2   -2    7      5490.81        50.84      5120.54 o
   3   -2    7     74011.20       100.00     70034.62 o
   4   -2    7      8958.62        54.46      7893.27 o
   5   -2    7       474.37        86.86       215.41 o
   6   -2    7      5715.36        84.09      4128.34 o
   7   -2    7     14784.13       151.04     12009.40 o
   8   -2    7      1731.39       186.05      1501.33 o
 -12   -1    7      2305.92        30.36      2043.47 o
 -11   -1    7      1943.93        45.29      2273.72 o
 -10   -1    7     11346.51        24.40      8664.64 o
  -9   -1    7     25128.59        27.67     22411.36 o
  -8   -1    7         6.05       905.41       191.24 o
  -7   -1    7     15959.27        24.60     14736.54 o
  -6   -1    7     68932.50       170.30     64785.42 o
  -5   -1    7     22147.39       124.99     20407.56 o
  -4   -1    7      3264.98        19.71      3355.28 o
  -3   -1    7     48796.81        56.25     51648.66 o
  -2   -1    7     58646.31        76.56     59199.82 o
  -1   -1    7      4914.01        23.43      4853.39 o
   0   -1    7     33547.59        52.71     31272.44 o
   1   -1    7     35434.30        64.48     34005.91 o
   2   -1    7     20254.98        46.51     19214.13 o
   3   -1    7     14952.40        50.55     14720.71 o
   4   -1    7     11206.34        89.30     10974.73 o
   5   -1    7     19270.99        75.34     17465.52 o
   6   -1    7      8956.73        93.90      7526.72 o
   7   -1    7      6756.84       173.19      5814.76 o
   8   -1    7      8364.93       477.86      6744.57 o
   9   -1    7      1900.09       218.45      2008.24 o
 -13    0    7       298.25        98.21       527.22 o
 -12    0    7     12401.05        62.57     10288.77 o
 -11    0    7      6565.86        48.30      4646.60 o
 -10    0    7       -44.89       281.90        36.01 o
  -9    0    7       759.00        57.61       576.23 o
  -8    0    7     80803.75        85.01     72753.48 o
  -7    0    7      9133.62        28.94      7800.82 o
  -6    0    7      6640.62        32.38      6680.44 o
  -5    0    7     32486.46        58.22     29790.82 o
  -4    0    7     45791.72        43.69     48524.92 o
  -3    0    7      1287.37        30.03      1213.35 o
  -2    0    7      6975.59        23.72      6852.14 o
  -1    0    7      4183.50        26.73      4161.94 o
   0    0    7     51788.10       125.89     52213.53 o
   1    0    7     20684.19        71.91     20575.63 o
   2    0    7     32540.55        73.27     30858.55 o
   3    0    7       529.92        95.45       624.17 o
   4    0    7     22635.20        66.10     19944.29 o
   5    0    7     12566.41        93.32     11753.43 o
   6    0    7     14624.06       131.79     11711.04 o
   7    0    7       234.09       529.92        84.59 o
   8    0    7      5059.48       353.82      4514.16 o
   9    0    7       564.54      1277.35      2431.90 o
 -13    1    7       407.64       130.87      1501.33 o
 -12    1    7       784.00       212.28      1915.79 o
 -11    1    7      2127.05       104.04      2248.91 o
 -10    1    7     12376.56        73.62      9586.59 o
  -9    1    7     20865.80        63.52     19159.91 o
  -8    1    7       409.66        56.10       310.19 o
  -7    1    7     13869.77        48.58     11923.77 o
  -6    1    7     66868.79       162.05     60508.42 o
  -5    1    7     22034.43        45.02     20463.50 o
  -4    1    7      1608.01        30.69      2286.18 o
  -3    1    7     50701.53        44.36     54595.13 o
  -2    1    7     56925.19        50.98     58251.38 o
  -1    1    7      3350.09        32.15      3477.28 o
   0    1    7     30881.03        38.94     28367.12 o
   1    1    7     37484.83        76.91     35908.31 o
   2    1    7     21080.14        63.84     20128.96 o
   3    1    7     14268.30        48.02     14265.25 o
   4    1    7     12354.32        52.85     12485.83 o
   5    1    7     17694.32       114.28     15981.23 o
   6    1    7      8058.65       132.02      7663.16 o
   7    1    7      6728.92       165.12      5597.96 o
   8    1    7      5704.78      2527.07      7213.15 o
   9    1    7       745.84       691.16      2049.38 o
 -12    2    7      1177.18       185.23      2193.57 o
 -11    2    7      8809.70        95.84      6862.94 o
 -10    2    7      -303.11        85.01        64.37 o
  -9    2    7     21942.50        81.00     19250.31 o
  -8    2    7       554.60       329.79       500.60 o
  -7    2    7     16983.30        99.20     12515.00 o
  -6    2    7       395.61       118.37      1055.26 o
  -5    2    7     41176.53        54.91     35735.47 o
  -4    2    7      6485.08        16.00      6458.39 o
  -3    2    7     11685.61        34.57     13970.73 o
  -2    2    7     13541.98        23.91     13725.10 o
  -1    2    7     41951.23        50.69     42785.36 o
   0    2    7      1008.70        57.15      1172.79 o
   1    2    7     12943.61        33.41     11668.73 o
   2    2    7      5913.61        55.65      5271.00 o
   3    2    7     74387.11       117.07     71666.71 o
   4    2    7      6701.06        60.37      6406.07 o
   5    2    7      -176.62       175.83       108.93 o
   6    2    7      1690.85       954.19      3880.69 o
   7    2    7     13752.25       114.06     12052.33 o
   8    2    7       482.68       678.08      1870.38 o
 -12    3    7       372.10       451.56       357.85 o
 -11    3    7      3374.45       159.77      3110.53 o
 -10    3    7      3355.88       138.30      2750.52 o
  -9    3    7      7523.83       133.86      6723.16 o
  -8    3    7       311.88       329.42        81.03 o
  -7    3    7     13005.12        72.76     10716.59 o
  -6    3    7     13206.61        87.98     13001.26 o
  -5    3    7     16460.89        45.70     15751.17 o
  -4    3    7      2178.09        22.85      1759.24 o
  -3    3    7     51161.92        46.65     50998.44 o
  -2    3    7     19577.61        29.05     19687.18 o
  -1    3    7     12177.12        25.20     12471.26 o
   0    3    7     18474.25        31.58     17586.42 o
   1    3    7     36940.84        48.44     36728.77 o
   2    3    7      9463.40        47.75      9433.92 o
   3    3    7      5959.84        56.85      5539.54 o
   4    3    7      6007.80        54.91      5964.94 o
   5    3    7     21741.50        90.63     20706.84 o
   6    3    7      3970.26        63.52      4487.90 o
   7    3    7       568.82      1408.50      2061.21 o
   8    3    7       217.86      3423.42      2205.81 o
 -11    4    7      1228.50       397.20      1119.79 o
 -10    4    7       398.40       370.56       340.78 o
  -9    4    7      1344.69       225.30       960.04 o
  -8    4    7     21386.14       171.87     17534.56 o
  -7    4    7      1542.13       170.04      1150.56 o
  -6    4    7      2670.82       183.87      2084.97 o
  -5    4    7      5227.29        29.59      4673.32 o
  -4    4    7     28571.14        35.40     26170.14 o
  -3    4    7      4245.83        17.72      3937.79 o
  -2    4    7      4748.59        20.79      4691.17 o
  -1    4    7      6771.64        24.30      5884.61 o
   0    4    7     37087.06        48.86     38040.40 o
   1    4    7      4563.00       117.72      4575.73 o
   2    4    7      9982.01        39.31      9522.83 o
   3    4    7      2050.28        48.16      2002.40 o
   4    4    7      9034.50        73.62     10156.87 o
   5    4    7      4656.70        61.62      4111.59 o
   6    4    7      3610.81        59.14      2702.83 o
   7    4    7       395.21       549.90       960.04 o
  -9    5    7      1583.24       283.59       931.95 o
  -8    5    7       348.20       498.18       352.93 o
  -7    5    7       131.79       798.63       350.48 o
  -6    5    7     13618.89       131.33     11346.84 o
  -5    5    7      1198.54       198.81      1186.23 o
  -4    5    7      3267.27       223.80      3096.00 o
  -3    5    7      2478.05        19.01      2163.13 o
  -2    5    7     22302.44        52.56     20913.86 o
  -1    5    7      2466.12        70.39      2431.90 o
   0    5    7      5159.55        69.39      3815.95 o
   1    5    7       387.30        98.80       419.53 o
   2    5    7     14065.96        86.12     14140.87 o
   3    5    7      3227.38       547.56      4558.10 o
   4    5    7       -11.02      2141.84       935.94 o
   5    5    7       348.20       237.78       637.27 o
  -7    6    7      1239.74       431.81      1476.16 o
  -6    6    7       311.17       417.38       265.94 o
  -5    6    7      4321.75       248.06      4238.03 o
  -4    6    7      2131.67       257.60      2764.22 o
  -3    6    7      2335.79       108.37      2144.96 o
  -2    6    7      1253.16       165.38      1168.33 o
  -1    6    7      6793.06        32.83      5337.51 o
   0    6    7      2766.76       765.63      3377.99 o
   1    6    7       -22.00      2257.20      1853.49 o
   2    6    7        11.90      5635.50       563.77 o
   3    6    7      4489.00       956.05      5442.87 o
  -3   -6    8       453.69        56.55       579.37 o
  -2   -6    8       419.84        40.07       180.57 o
  -1   -6    8      1141.76        54.76      1486.20 o
   0   -6    8      6880.70        46.24      6209.21 o
   1   -6    8       -87.05       276.22       231.00 o
   2   -6    8       418.20       227.10      1552.30 o
  -4   -5    8      3166.31        12.25      3799.85 o
  -3   -5    8      9605.96        38.19      8091.54 o
  -2   -5    8       781.20        35.16       660.53 o
  -1   -5    8       949.26        38.94      1154.99 o
   0   -5    8      3736.88        89.49      3377.99 o
   1   -5    8      8858.57        75.34      8435.45 o
   2   -5    8       267.98       183.33       764.95 o
   3   -5    8       416.98       135.26      1168.33 o
   4   -5    8       466.99       174.50       494.78 o
  -5   -4    8      7243.71        10.05      7313.21 o
  -4   -4    8      3887.52        13.25      3484.98 o
  -3   -4    8      8954.84        17.98      8786.51 o
  -2   -4    8      3210.36        22.00      3081.50 o
  -1   -4    8     11147.14        25.81     10355.04 o
   0   -4    8      2472.08        36.97      2516.26 o
   1   -4    8      3325.83        56.70      3340.18 o
   2   -4    8      2704.00        72.08      2490.15 o
   3   -4    8     16129.00        72.76     15555.30 o
   4   -4    8      1061.46       100.00      1227.02 o
   5   -4    8       532.69       137.12       355.38 o
   6   -4    8       359.48       238.08       433.00 o
  -8   -3    8      2167.83         3.96      2444.79 o
  -7   -3    8       408.85        23.91       607.98 o
  -6   -3    8     17108.64        23.81     17276.38 o
  -5   -3    8     11355.03        12.32     11056.89 o
  -4   -3    8     13347.18        16.16     13466.50 o
  -3   -3    8      4217.20        16.16      4602.24 o
  -2   -3    8     36833.29       143.04     37331.28 o
  -1   -3    8     12932.24        29.16     13527.12 o
   0   -3    8     11004.01        32.38     11098.08 o
   1   -3    8      2082.10        53.29      1859.11 o
   2   -3    8     22825.17        55.65     22843.09 o
   3   -3    8      2229.73       134.79      2224.23 o
   4   -3    8      6043.51       106.30      5520.14 o
   5   -3    8      4852.52       219.04      5375.70 o
   6   -3    8      8932.14       120.56      7124.78 o
   7   -3    8       246.49       394.02       168.50 o
 -10   -2    8       458.39        19.62       582.51 o
  -9   -2    8      6642.25        29.05      6701.78 o
  -8   -2    8     13637.57        26.21     13527.12 o
  -6   -2    8       657.41        21.62       808.86 o
  -5   -2    8      3772.42        34.93      3469.59 o
  -4   -2    8     33404.87       239.32     33693.87 o
  -3   -2    8     11337.99        86.49     11305.19 o
  -2   -2    8       572.64        46.38       779.45 o
  -1   -2    8      2897.67        41.73      3088.74 o
   0   -2    8     94907.12       111.30     90506.83 o
   1   -2    8      3546.20       138.30      4036.65 o
   2   -2    8     12864.10        50.55     12500.41 o
   3   -2    8       869.66        97.81       747.02 o
   4   -2    8     12230.15        90.44     10341.77 o
   5   -2    8      1568.16       145.20      1973.32 o
   6   -2    8      5823.22        98.01      4331.97 o
   7   -2    8       763.42       364.05       460.57 o
 -12   -1    8      8374.08        42.90      6744.57 o
 -11   -1    8      1411.50        35.28      1287.15 o
 -10   -1    8      4865.06        29.48      3570.21 o
  -9   -1    8     20331.91        27.14     18373.58 o
  -8   -1    8      3834.09        28.30      3132.40 o
  -7   -1    8      6432.04        24.21      5356.59 o
  -6   -1    8     19493.74       148.35     17293.54 o
  -5   -1    8     26693.02        38.07     23598.51 o
  -4   -1    8      8493.47        72.59      7324.37 o
  -3   -1    8     46139.04        92.54     45749.42 o
  -2   -1    8     34942.82       119.25     35268.43 o
  -1   -1    8     21797.57        59.91     20351.68 o
   0   -1    8     11382.76        62.41     10824.91 o
   1   -1    8     24435.94        79.21     22941.78 o
   2   -1    8     24630.16        59.44     22705.27 o
   3   -1    8     15527.65       143.04     15409.21 o
   4   -1    8      2865.46        92.16      2784.84 o
   5   -1    8     28294.60       330.51     23698.82 o
   6   -1    8      7497.83       156.50      6322.81 o
   7   -1    8       901.20       297.56       488.99 o
   8   -1    8      2608.14       158.76      2323.76 o
 -13    0    8       471.32       141.85       360.32 o
 -12    0    8        -4.33      3541.44        55.30 o
 -11    0    8      7087.96        51.84      6733.86 o
 -10    0    8      7896.10        57.30      5176.71 o
  -9    0    8      3021.70        44.22      2412.64 o
  -8    0    8      1241.86        77.44      1150.56 o
  -7    0    8     13317.16        67.90     10368.32 o
  -6    0    8     10506.25        90.25      7606.16 o
  -5    0    8     31488.50        45.97     28499.11 o
  -4    0    8       671.85        50.98       732.82 o
  -3    0    8     26787.87        37.09     28830.43 o
  -2    0    8      2358.07        36.48      1764.71 o
  -1    0    8     40000.00        66.75     40785.39 o
   0    0    8       541.03        71.91       175.35 o
   1    0    8     37322.38       183.06     34731.47 o
   2    0    8     10732.96        54.76      9548.31 o
   3    0    8     48189.03       214.33     43735.07 o
   4    0    8      2057.53       134.56      2157.06 o
   5    0    8      4880.42       102.82      4036.65 o
   6    0    8       -82.81      1062.11        76.40 o
   7    0    8     17132.19       460.53     13375.81 o
   8    0    8       819.10       333.06       512.34 o
 -12    1    8      9572.67       101.61      7026.01 o
 -11    1    8       964.72       213.16      1254.59 o
 -10    1    8      4846.94        70.73      3921.44 o
  -9    1    8     20087.39        80.46     17396.63 o
  -8    1    8      6572.34        60.22      4826.16 o
  -7    1    8      6953.89        51.84      5656.68 o
  -6    1    8     19307.10        49.56     18109.28 o
  -5    1    8     26062.87        37.21     25582.54 o
  -4    1    8      7766.90        26.83      6637.85 o
  -3    1    8     45650.60        61.47     46365.38 o
  -2    1    8     34640.65        43.16     34174.52 o
  -1    1    8     23706.76        51.41     23538.42 o
   0    1    8     10555.51        40.32      9869.67 o
   1    1    8     25449.82        68.89     25332.75 o
   2    1    8     23289.81        58.06     21598.58 o
   3    1    8     13140.04        87.61     13786.30 o
   4    1    8      2045.75       184.69      2682.52 o
   5    1    8     27241.50       142.56     23779.22 o
   6    1    8      8290.10       158.51      6606.00 o
   7    1    8       894.01       384.55       406.27 o
   8    1    8       849.72      1300.32      2144.96 o
 -12    2    8       426.42       335.26      1128.54 o
 -11    2    8      6459.34       413.72      5656.68 o
 -10    2    8       367.11       288.66       725.78 o
  -9    2    8      7509.96        82.63      6852.14 o
  -8    2    8     18525.93        68.56     15054.99 o
  -7    2    8     23143.54       167.18     18074.19 o
  -6    2    8      1340.29        78.85      1154.99 o
  -5    2    8      5279.48        20.79      4762.93 o
  -4    2    8     36103.80        55.50     35957.77 o
  -3    2    8     11039.70        26.21     11640.56 o
  -2    2    8       222.61        98.21       362.80 o
  -1    2    8      2480.04        51.27      2529.36 o
   0    2    8     90745.54       104.24     89801.74 o
   1    2    8      2732.15        52.56      3081.50 o
   2    2    8     12852.76        48.02     12690.75 o
   3    2    8       823.69        94.28       916.09 o
   4    2    8     10764.06        68.56     10183.18 o
   5    2    8       -86.68      2333.86      1887.34 o
   6    2    8        16.08     19318.22      4246.53 o
   7    2    8       263.74       436.81       416.86 o
 -11    3    8       876.16       327.97       900.36 o
 -10    3    8      2169.70       219.63      1667.44 o
  -9    3    8     13377.24       152.03      9395.94 o
  -8    3    8      2245.81       141.61      1881.68 o
  -7    3    8       616.03       155.50       687.63 o
  -6    3    8     20030.74        57.00     16163.17 o
  -5    3    8     11329.47        93.32     10448.18 o
  -4    3    8     13206.61        54.46     12823.37 o
  -3    3    8      4108.81        62.88      4255.03 o
  -2    3    8     37682.57        53.14     37583.77 o
  -1    3    8     11138.69        42.51     11084.34 o
   0    3    8     11212.69        36.84     11668.73 o
   1    3    8      1392.78        64.96      1511.46 o
   2    3    8     21377.36        51.98     22119.35 o
   3    3    8      1641.06       306.95      2588.76 o
   4    3    8      6123.06        87.24      5715.70 o
   5    3    8      2623.49       869.66      5558.98 o
   6    3    8      6985.62        93.32      7080.80 o
   7    3    8        50.41      1013.79       231.00 o
 -10    4    8      2901.98       216.38      2230.39 o
  -9    4    8      1382.35       237.47       996.77 o
  -8    4    8      2014.21       272.58      1296.53 o
  -7    4    8      6001.60       173.71      4514.16 o
  -6    4    8     12170.50        34.57     11002.08 o
  -5    4    8      9110.70        40.45      8339.86 o
  -4    4    8      3758.92        47.20      3477.28 o
  -3    4    8      7913.88        27.56      8103.28 o
  -2    4    8      2604.06        39.56      2988.07 o
  -1    4    8      9920.16        39.06      9008.01 o
   0    4    8      1982.92        56.70      2049.38 o
   1    4    8      3465.68        90.25      3332.65 o
   2    4    8      2417.69        92.54      2211.94 o
   3    4    8     16553.40        57.30     15587.86 o
   4    4    8        -5.02     12296.59      1268.49 o
   5    4    8        17.47      2860.11       350.48 o
   6    4    8        22.09      2050.28       365.29 o
  -9    5    8      2242.02       390.85      1614.60 o
  -8    5    8      2004.35       261.79      1511.46 o
  -7    5    8      1122.92       278.89       976.28 o
  -6    5    8       594.87       322.20      1025.81 o
  -5    5    8      7199.52       157.25      4044.94 o
  -4    5    8      3827.90       367.11      3711.90 o
  -3    5    8      8609.98        24.60      7436.45 o
  -2    5    8       701.19       138.06       846.39 o
  -1    5    8       360.62       247.75      1051.03 o
   0    5    8      3907.50        48.44      3632.84 o
   1    5    8      9196.81        50.98      8232.98 o
   2    5    8       475.24       146.17       797.77 o
   3    5    8        87.61       690.11      1046.81 o
   4    5    8        11.70      6601.56       670.63 o
  -6    6    8       283.25       613.06       888.66 o
  -5    6    8      1837.84       416.98      1898.70 o
  -4    6    8      2680.13       322.20      2952.52 o
  -3    6    8       241.80       629.51       533.22 o
  -2    6    8       342.25        63.52       253.33 o
  -1    6    8      1912.31       241.18      1291.83 o
   0    6    8      8862.34        83.17      6437.44 o
   1    6    8       232.56       107.74       193.05 o
   2    6    8       440.16       494.17      1446.24 o
  -2   -6    9      1438.68        42.64      2535.93 o
  -1   -6    9       974.06       153.26      1456.18 o
  -4   -5    9      1001.72        24.80      1536.92 o
  -3   -5    9      4117.79        49.84      3696.02 o
  -2   -5    9      3370.96        30.47      3205.84 o
  -1   -5    9      8128.83        37.95      7470.24 o
   0   -5    9      1969.58        41.73      1836.68 o
   1   -5    9       477.42       108.78       865.48 o
   2   -5    9       877.94       318.62      2438.34 o
   3   -5    9      1031.69       121.88      2181.37 o
  -6   -4    9      2592.85         8.64      2509.72 o
  -5   -4    9      3208.09        19.27      3110.53 o
  -4   -4    9      1702.39        62.41      2126.87 o
  -3   -4    9      9034.50        59.91      8375.64 o
  -2   -4    9       623.50        55.06       677.41 o
  -1   -4    9      4581.94        89.49      4726.98 o
   0   -4    9     12188.16        82.08     12779.09 o
   1   -4    9      4660.79        54.61      5101.89 o
   2   -4    9      3525.98        82.08      2516.26 o
   3   -4    9       342.99       198.53      2132.89 o
   4   -4    9      1209.65       117.51      2073.07 o
   5   -4    9      2876.18       192.10      2193.57 o
  -8   -3    9      9122.16         8.41      8471.43 o
  -7   -3    9      2417.69         8.58      2055.29 o
  -6   -3    9        40.83       365.19        30.74 o
  -5   -3    9      9812.88        41.99     11458.29 o
  -4   -3    9     12135.23        22.00     11824.26 o
  -3   -3    9      3689.35        14.29      4053.24 o
  -2   -3    9      4629.44        20.98      5120.54 o
  -1   -3    9      1898.34        37.21      2084.97 o
   0   -3    9     10807.68        41.09     10381.61 o
   1   -3    9      3193.38        50.84      2696.06 o
   2   -3    9      3010.72        48.02      2931.29 o
   3   -3    9      6166.96        69.72      4540.50 o
   4   -3    9      2139.99       434.31      4908.08 o
   5   -3    9       964.10      1147.85      4540.50 o
   6   -3    9       357.59       631.52      1029.99 o
 -10   -2    9      7689.54        38.81      4898.94 o
  -9   -2    9      5312.95        22.37      4531.71 o
  -8   -2    9       205.92        26.52        77.55 o
  -7   -2    9      3803.19         8.24      4487.90 o
  -6   -2    9     31669.76       225.90     29498.81 o
  -5   -2    9      4765.14        24.11      4549.29 o
  -4   -2    9      1572.12        38.56      1141.73 o
  -3   -2    9      7548.13        73.62      7380.30 o
  -2   -2    9     26419.25        62.73     25042.88 o
  -1   -2    9      4600.91        60.37      5195.50 o
   0   -2    9      1363.09        67.24      1236.18 o
   1   -2    9      5575.61        64.32      4826.16 o
   2   -2    9     19754.30        92.74     20091.96 o
   3   -2    9      6079.32        96.43      5765.12 o
   4   -2    9      1004.26       276.22      1451.20 o
   5   -2    9      3927.53       328.70      4314.81 o
   6   -2    9      4274.54       158.26      3727.82 o
 -12   -1    9      5093.68        47.06      4053.24 o
 -11   -1    9      7225.00        33.06      4935.53 o
 -10   -1    9        82.81       351.19       328.85 o
  -9   -1    9      9960.04        26.01      7870.11 o
  -8   -1    9     15232.50        24.11     11668.73 o
  -7   -1    9     15820.61        62.09     12398.52 o
  -6   -1    9       540.56        54.17       524.22 o
  -5   -1    9     20030.74       203.63     20725.61 o
  -4   -1    9     17806.23        36.72     17276.38 o
  -3   -1    9     15742.72        62.41     17396.63 o
  -2   -1    9      8719.82        39.19      8327.95 o
  -1   -1    9     25641.62       110.88     24163.00 o
   0   -1    9      9214.08        54.17      8616.14 o
   1   -1    9      1686.74        81.90      1842.28 o
   2   -1    9     13117.12       177.96     10811.34 o
   3   -1    9     14187.19        86.68     11995.11 o
   4   -1    9      9767.37       158.00      9157.21 o
   5   -1    9      4178.33       583.71      5784.95 o
   6   -1    9      6502.81       236.85      4575.73 o
   7   -1    9      1890.51       249.96      1588.49 o
 -12    0    9       516.20       159.77       827.52 o
 -11    0    9      3541.44       144.48      2910.14 o
 -10    0    9      4173.16        87.98      3423.64 o
  -9    0    9     18090.25        60.68     14063.41 o
  -8    0    9       -33.52       290.02        38.40 o
  -7    0    9     24529.82       194.04     16530.12 o
  -6    0    9      6107.42        40.45      4808.05 o
  -5    0    9     38267.18        74.65     38091.31 o
  -4    0    9      1232.01        55.80      1240.77 o
  -3    0    9     37853.59        71.57     39323.30 o
  -2    0    9      4872.04        42.64      4161.94 o
  -1    0    9     26699.56        51.70     26551.41 o
   0    0    9     38879.95        71.91     37406.94 o
   1    0    9     28720.08       163.84     26149.04 o
   2    0    9      1624.90       100.20      2073.07 o
   3    0    9      2007.04       151.54      1803.29 o
   4    0    9     12001.20        98.21     10488.23 o
   5    0    9     12550.72       144.96      9269.91 o
   6    0    9      1177.18       486.20      1055.26 o
   7    0    9       453.26       387.70       178.82 o
 -12    1    9      5941.33        85.56      4061.55 o
 -11    1    9      6990.63        81.00      4682.24 o
 -10    1    9       441.84       102.82       497.69 o
  -9    1    9     10286.02        69.56      7470.24 o
  -8    1    9     15507.72        69.06     11795.90 o
  -7    1    9     16453.19        63.52     12124.05 o
  -6    1    9       587.58        75.86       573.11 o
  -5    1    9     20822.49        84.27     20894.99 o
  -4    1    9     14750.10        48.16     15022.99 o
  -3    1    9     15642.50        47.75     17105.33 o
  -2    1    9      7960.21        54.46      7986.27 o
  -1    1    9     24286.11        68.23     22313.81 o
   0    1    9      9445.90        68.89      8909.22 o
   1    1    9      1568.95        78.50      1932.96 o
   2    1    9     11387.02        67.08     10662.64 o
   3    1    9     13876.84        77.79     12095.33 o
   4    1    9     11620.84       105.47     10368.32 o
   5    1    9      6454.52       101.40      5588.20 o
   6    1    9      6678.16       262.44      4383.64 o
   7    1    9      2285.80       533.61      1547.17 o
 -12    2    9       485.76       245.24       823.77 o
 -11    2    9       757.90       190.16      1748.31 o
 -10    2    9     10142.50       159.01      5874.60 o
  -9    2    9      6874.07       110.88      4637.71 o
  -8    2    9      -271.92       149.57        78.70 o
  -7    2    9      4422.25        88.92      4145.12 o
  -6    2    9     34640.65        56.85     29141.39 o
  -5    2    9      3488.08        98.01      4306.24 o
  -4    2    9      1435.65        46.51      1199.75 o
  -3    2    9      6212.59        35.16      6787.49 o
  -2    2    9     24771.61        46.24     24122.46 o
  -1    2    9      6307.54        39.44      6542.54 o
   0    2    9       766.74        94.09       820.03 o
   1    2    9      4696.36        86.68      4628.83 o
   2    2    9     23485.56       114.92     20631.81 o
   3    2    9      6247.32        71.40      6178.41 o
   4    2    9       734.95       334.89      1154.99 o
   5    2    9      3209.22      1020.16      4340.56 o
   6    2    9        24.70     10776.52      3856.35 o
 -11    3    9      1197.16       282.24      2833.24 o
 -10    3    9       767.29       306.25       227.05 o
  -9    3    9      4505.09       207.94      3469.59 o
  -8    3    9     11126.03       114.28      8079.81 o
  -7    3    9      3524.80       178.22      2084.97 o
  -6    3    9       315.06       114.06        77.55 o
  -5    3    9     11145.02        25.70     10703.09 o
  -4    3    9     14232.49        33.41     12734.88 o
  -3    3    9      4844.16        28.94      5018.37 o
  -2    3    9      4656.70        41.86      5233.18 o
  -1    3    9      2672.89        45.29      2882.06 o
   0    3    9     12948.16        55.95     11612.42 o
   1    3    9      2403.94        91.39      2438.34 o
   2    3    9        11.97     10901.45      3023.83 o
   3    3    9      3530.74       693.27      4514.16 o
   4    3    9      2395.12       815.10      4602.24 o
   5    3    9      2766.76       854.39      4340.56 o
   6    3    9        -1.80     32055.32      1106.73 o
 -10    4    9      2603.04       252.49      1667.44 o
  -9    4    9      7788.06       188.51      4917.22 o
  -8    4    9       163.33       722.53       191.24 o
  -7    4    9      5326.08       171.87      3265.21 o
  -6    4    9      2527.07        51.12      2292.42 o
  -5    4    9       314.35      1092.96      2675.77 o
  -4    4    9      2019.60       235.62      1759.24 o
  -3    4    9      9928.13        31.81      8628.25 o
  -2    4    9       809.97       112.36      1017.47 o
  -1    4    9      3818.00       642.12      4753.93 o
   0    4    9     15820.61        46.79     14156.39 o
   1    4    9      4541.41       105.88      4753.93 o
   2    4    9      1808.80       534.07      2412.64 o
   3    4    9        26.42      1486.10      2218.08 o
   4    4    9        44.36      2059.34      2273.72 o
  -8    5    9       880.90       452.41       463.37 o
  -7    5    9      1692.50       369.02      2419.05 o
  -6    5    9       219.63      1098.26      1063.76 o
  -5    5    9       433.06      1257.41      1310.66 o
  -4    5    9      1700.74       190.44      1426.46 o
  -3    5    9      3241.02       390.06      3719.85 o
  -2    5    9      2950.66       584.67      3117.81 o
  -1    5    9      6572.34       982.20      7157.85 o
   0    5    9      1363.09       169.26      1683.46 o
   1    5    9       566.92       122.32       943.94 o
   2    5    9      1417.52       491.07      2470.66 o
   3    5    9       381.42       725.76      2477.15 o
  -4    6    9        80.82      1056.90        70.81 o
  -3    6    9         0.32     49679.95       680.80 o
  -2    6    9      2116.92       262.76      2387.08 o
  -1    6    9      1004.26       107.95      1542.04 o
  -4   -5   10      5889.03        23.04      6055.97 o
  -3   -5   10       248.38        51.84       674.01 o
  -2   -5   10      -189.61        46.92        79.86 o
  -1   -5   10       157.00       244.61       694.49 o
   0   -5   10      5038.16        96.43      4221.06 o
   1   -5   10       -28.52      1496.92       115.84 o
  -5   -4   10       788.49        19.36       888.66 o
  -4   -4   10       291.73        35.76       500.60 o
  -3   -4   10       686.96        30.69       943.94 o
  -2   -4   10      7288.04        60.84      7179.94 o
  -1   -4   10      2362.93       111.51      2868.07 o
   0   -4   10       101.00       124.32       165.13 o
   1   -4   10      1723.91       112.78      2061.21 o
   2   -4   10      8862.34       203.63      9207.21 o
   3   -4   10       412.50       271.92       827.52 o
  -7   -3   10      6154.40        13.76      6960.55 o
  -6   -3   10      2175.29        19.62      2336.36 o
  -5   -3   10      4074.27        60.68      3250.32 o
  -4   -3   10      2135.36        85.75      2126.87 o
  -3   -3   10     11883.18        78.15     13572.68 o
  -2   -3   10       566.44        84.46       715.27 o
  -1   -3   10      7569.00        56.25      7504.10 o
   0   -3   10      8532.22        72.59      8304.16 o
   1   -3   10      4671.72        70.39      4418.26 o
   2   -3   10       179.29       179.83       163.46 o
   3   -3   10      5524.95       106.09      5055.40 o
   4   -3   10       596.34       396.01      1853.49 o
  -9   -2   10     12864.10        53.44     12749.61 o
  -8   -2   10      2439.37        23.04      2144.96 o
  -7   -2   10      1079.12         7.56       892.55 o
  -6   -2   10       526.24        16.56       452.21 o
  -5   -2   10     18246.61        75.69     15997.73 o
  -4   -2   10      8772.20        73.62      8162.11 o
  -3   -2   10     13188.23       187.42     13375.81 o
  -2   -2   10      6241.00        99.80      5120.54 o
  -1   -2   10     15158.53        62.09     14547.10 o
   0   -2   10         7.18      7121.67       390.65 o
   1   -2   10     13555.94       129.50     12023.70 o
   2   -2   10       827.71       134.56       725.78 o
   3   -2   10     12034.09        99.80     10879.27 o
   4   -2   10        87.24      1900.09      1005.02 o
   5   -2   10     11459.70       144.72      8909.22 o
 -11   -1   10      5532.38        53.88      4366.38 o
 -10   -1   10      3542.63        31.02      2399.84 o
  -9   -1   10       400.80       383.38       888.66 o
  -8   -1   10      5436.11        27.25      4549.29 o
  -7   -1   10     11344.38       154.01      8280.40 o
  -6   -1   10      4131.92        37.45      3031.01 o
  -5   -1   10      3242.16        49.98      3539.10 o
  -4   -1   10     11134.47       211.70     11139.35 o
  -3   -1   10     11020.80        86.86     12529.60 o
  -2   -1   10       -45.56       590.00        23.93 o
  -1   -1   10      7191.04        62.41      6776.75 o
   0   -1   10     15893.64        72.08     15328.34 o
   1   -1   10      4891.60       124.10      5337.51 o
   2   -1   10       355.70       350.44       158.50 o
   3   -1   10      7233.50       150.06      6066.13 o
   4   -1   10      1613.63      1611.22      3198.46 o
   5   -1   10      1179.92       224.10      1068.02 o
   6   -1   10       967.21       418.61       307.90 o
 -12    0   10      8637.84        86.86      5934.75 o
 -11    0   10       846.81       127.46       715.27 o
 -10    0   10      2819.61        75.00      2330.06 o
  -9    0   10      7359.92        48.02      5462.14 o
  -8    0   10      5969.11        52.27      4255.03 o
  -7    0   10       659.46       118.81       310.19 o
  -6    0   10     18659.56        61.31     16630.91 o
  -5    0   10      6301.18        48.44      5394.85 o
  -4    0   10       289.68       112.36       104.88 o
  -3    0   10       403.61       103.63       395.82 o
  -2    0   10     24034.30        79.03     24447.75 o
  -1    0   10      3047.04       196.28      3198.46 o
   0    0   10       103.63       421.89        50.55 o
   1    0   10      -225.60       216.97        95.74 o
   2    0   10     29360.82       222.90     27257.56 o
   3    0   10       476.55       228.61       372.81 o
   4    0   10       -63.20       688.01         9.00 o
   5    0   10       495.95       437.23       372.81 o
   6    0   10      8260.99       576.96      6616.61 o
 -11    1   10      4309.92       175.83      3945.98 o
 -10    1   10      3044.83       217.27      2917.18 o
  -9    1   10      2093.98        67.08       964.09 o
  -8    1   10      6794.70        99.00      4540.50 o
  -7    1   10      8922.69        98.41      8983.26 o
  -6    1   10      3724.66        59.14      2966.71 o
  -5    1   10      2318.42        69.56      2503.19 o
  -4    1   10     11130.25        43.43     11810.08 o
  -3    1   10     13206.61        72.93     14531.37 o
  -2    1   10       -61.78       236.85        32.95 o
  -1    1   10      7953.07        54.32      7425.20 o
   0    1   10     14662.79       106.30     15328.34 o
   1    1   10      4981.54        81.72      4862.48 o
   2    1   10       305.20       213.45       128.83 o
   3    1   10      7076.17       105.47      6137.46 o
   4    1   10      2221.24       611.08      3242.88 o
   5    1   10       792.42       396.81       835.05 o
   6    1   10       754.60       359.86       443.92 o
 -11    2   10       187.96       489.74       348.04 o
 -10    2   10        69.89       624.00       276.68 o
  -9    2   10     16299.63       107.33     11966.55 o
  -8    2   10      3394.23       155.25      1973.32 o
  -7    2   10      1369.74        58.22       916.09 o
  -6    2   10       622.00        74.48       536.24 o
  -5    2   10     13874.48        99.00     15215.49 o
  -4    2   10      9337.36        37.45      8459.43 o
  -3    2   10     11474.69        80.28     12311.51 o
  -2    2   10      6206.29        49.14      5568.71 o
  -1    2   10     14976.86        56.40     14641.67 o
   0    2   10       335.62       161.80       408.91 o
   1    2   10     11902.81        69.72     11909.53 o
   2    2   10       874.98       191.82       533.22 o
   3    2   10     11867.92        88.74     10622.26 o
   4    2   10       463.11       173.19       943.94 o
   5    2   10     10257.64       148.60      9332.82 o
 -10    3   10       906.61       277.89       488.99 o
  -9    3   10       394.82       512.57       443.92 o
  -8    3   10      3580.83       182.25      2602.05 o
  -7    3   10      8602.56       536.39      7235.32 o
  -6    3   10      2994.28        41.22      2655.56 o
  -5    3   10      4895.80       168.22      3929.61 o
  -4    3   10      2768.86        55.35      2669.03 o
  -3    3   10     12651.75        82.99     12544.21 o
  -2    3   10       488.85        99.60       892.55 o
  -1    3   10      6930.56       110.88      5964.94 o
   0    3   10      8697.43        66.26      7951.33 o
   1    3   10      4846.94        78.50      4602.24 o
   2    3   10         3.42     10891.01       209.70 o
   3    3   10      6188.97        89.68      5375.70 o
   4    3   10       800.89       229.83      1819.94 o
  -9    4   10      1408.50       315.77      1291.83 o
  -8    4   10       546.62       402.40       393.23 o
  -7    4   10       170.30      1521.00       205.94 o
  -6    4   10      9258.29       187.14      6281.38 o
  -5    4   10        65.29       846.81       880.90 o
  -4    4   10       -46.65       739.30       474.67 o
  -3    4   10        83.72       341.14       743.46 o
  -2    4   10      9085.90        44.36      7766.29 o
  -1    4   10      1840.41       310.82      2689.29 o
   0    4   10       -89.11       203.06       150.39 o
   1    4   10       752.95       534.07      1831.09 o
   2    4   10      9613.80        81.72      9207.21 o
   3    4   10       230.74       311.88       808.86 o
  -7    5   10      1551.57       370.56      1080.85 o
  -6    5   10       593.41       469.16      1132.93 o
  -5    5   10       127.92       804.29        57.26 o
  -4    5   10      8680.65        46.24      6841.34 o
  -3    5   10        -7.78      5263.50       861.64 o
  -2    5   10        73.62       170.04        63.33 o
  -1    5   10       481.36        99.60       732.82 o
   0    5   10      4479.62       875.57      4426.93 o
   1    5   10      -175.30       185.50        87.01 o
  -5   -4   11      1489.19        28.41      2079.01 o
  -4   -4   11      5689.68        29.59      5597.96 o
  -3   -4   11       466.56        93.51       352.93 o
  -2   -4   11       754.05       114.70       687.63 o
  -1   -4   11      4540.06        88.92      4349.16 o
   0   -4   11      1790.98       177.42      2224.23 o
   1   -4   11       622.00       191.82       972.21 o
  -7   -3   11       933.30        30.47      1593.70 o
  -6   -3   11      2834.50        24.01      2945.43 o
  -5   -3   11      2191.18        98.60      2896.08 o
  -4   -3   11      1621.67       148.60      2279.95 o
  -3   -3   11      2872.96       103.84      3848.25 o
  -2   -3   11      3318.91        41.34      3799.85 o
  -1   -3   11      3525.98        42.64      3962.39 o
   0   -3   11      5924.38       102.01      6755.29 o
   1   -3   11       586.61       296.87      1547.17 o
   2   -3   11       -69.56       570.25       427.58 o
   3   -3   11       340.40       254.72       382.95 o
  -9   -2   11      3430.44        23.43      3016.66 o
  -8   -2   11      1632.16        78.15      2138.92 o
  -7   -2   11      4298.11        28.94      3987.07 o
  -6   -2   11       281.57        36.12       539.27 o
  -5   -2   11      7976.28       103.02      8009.60 o
  -4   -2   11      1071.25       303.11      2595.40 o
  -3   -2   11      1382.35       210.25      2273.72 o
  -2   -2   11      5635.50        75.17      5568.71 o
  -1   -2   11      1836.98       272.91      2588.76 o
   0   -2   11       828.86       516.65      1411.72 o
   1   -2   11      1913.19       283.59      1814.38 o
   2   -2   11     11223.28        97.81      9830.82 o
   3   -2   11       431.39       302.41      1667.44 o
   4   -2   11       141.37      1110.89       483.24 o
 -11   -1   11      1231.31        86.68      1277.80 o
 -10   -1   11      3676.00        43.30      2555.68 o
  -9   -1   11      3411.73        29.38      3088.74 o
  -8   -1   11       120.56       174.24       298.81 o
  -7   -1   11      8137.84        40.83      6395.64 o
  -6   -1   11     10355.10        58.98      8810.98 o
  -5   -1   11      1642.68       381.81      2529.36 o
  -4   -1   11      4047.50        68.39      3856.35 o
  -3   -1   11      8975.67        82.45      9522.83 o
  -2   -1   11      6735.48        68.72      5745.33 o
  -1   -1   11      6247.32       133.63      5637.07 o
   0   -1   11      5875.22       128.60      5588.20 o
   1   -1   11      6261.56       112.15      6209.21 o
   2   -1   11      1626.51      1264.51      2273.72 o
   3   -1   11      1082.41       331.24       761.35 o
   4   -1   11       346.33       827.71      1245.37 o
 -11    0   11       590.98       355.32       920.04 o
 -10    0   11       745.84       104.24      1619.84 o
  -9    0   11     10361.20        78.85      6906.24 o
  -8    0   11     14534.71        91.58     10797.78 o
  -7    0   11       823.69       108.78       935.94 o
  -6    0   11      -106.92       213.16         5.83 o
  -5    0   11     11077.56        57.00     11388.57 o
  -4    0   11     15632.50        60.84     14312.04 o
  -3    0   11       244.61       236.54       236.99 o
  -2    0   11       238.70       174.50       343.19 o
  -1    0   11     13160.68        73.44     11472.26 o
   0    0   11      1802.85       961.00      3205.84 o
   1    0   11      1114.22       735.49      2267.51 o
   2    0   11       174.24       610.58        24.58 o
   3    0   11     14065.96       132.25     10649.17 o
   4    0   11      4019.56       243.67      3031.01 o
 -11    1   11       971.57       175.03      1511.46 o
 -10    1   11      1564.20       284.93      2777.96 o
  -9    1   11      2965.89       120.56      2477.15 o
  -8    1   11      -159.77       268.30       217.33 o
  -7    1   11      7005.69        65.29      5904.64 o
  -6    1   11      9645.20       104.04      8507.49 o
  -5    1   11      3515.30        56.40      3110.53 o
  -4    1   11      5343.61        50.69      4789.98 o
  -3    1   11      8969.98        58.52      8749.86 o
  -2    1   11      7017.41        65.61      5337.51 o
  -1    1   11      6344.12        74.30      5195.50 o
   0    1   11      6497.97        83.17      5995.21 o
   1    1   11      5629.50      1224.30      6395.64 o
   2    1   11      3199.03       157.00      2181.37 o
   3    1   11      1333.71       177.16      1042.59 o
   4    1   11       875.57       285.95       850.19 o
 -10    2   11       733.87       256.96       943.94 o
  -9    2   11      2060.25       353.44      2522.81 o
  -8    2   11      1301.77       463.97      2043.47 o
  -7    2   11      5604.02        57.30      4187.22 o
  -6    2   11       390.85       105.27       486.11 o
  -5    2   11      8264.63       149.33      7538.05 o
  -4    2   11         1.85     84966.42      2988.07 o
  -3    2   11      1475.33       249.32      2412.64 o
  -2    2   11      6192.12        59.75      5824.71 o
  -1    2   11      2093.06       466.56      2868.07 o
   0    2   11       967.21       276.89      1476.16 o
   1    2   11      2256.25       150.55      1927.23 o
   2    2   11     11616.53       131.10      9792.06 o
   3    2   11       712.36       368.64      1557.45 o
   4    2   11       673.92       232.87       390.65 o
  -9    3   11      6259.97       357.97      4531.71 o
  -8    3   11       236.54       511.21       424.89 o
  -7    3   11      2206.18        67.90      1542.04 o
  -6    3   11      4188.68        89.49      3139.71 o
  -5    3   11      2900.90        43.96      2622.06 o
  -4    3   11      1314.79        84.27      1996.57 o
  -3    3   11      3688.13       574.08      4187.22 o
  -2    3   11      3034.91       515.74      4111.59 o
  -1    3   11      2440.36       499.52      3751.75 o
   0    3   11      8522.98       109.41      7628.93 o
   1    3   11       838.68       268.30      1339.15 o
   2    3   11       609.10       117.72       474.67 o
   3    3   11       236.24       385.34       367.79 o
  -8    4   11      3773.64       386.12      2431.90 o
  -7    4   11      1296.72       535.92       607.98 o
  -6    4   11       852.06       374.42       573.11 o
  -5    4   11      1366.04       470.02      2014.09 o
  -4    4   11      5724.44       711.82      5252.07 o
  -3    4   11        13.91      5769.92       393.23 o
  -2    4   11       501.31       306.25       988.55 o
  -1    4   11      2433.45       435.56      3500.40 o
   0    4   11      1530.37       340.77      2642.14 o
   1    4   11       451.14       239.63       772.19 o
  -5   -4   12       -75.69       939.42       377.86 o
  -4   -4   12       309.76       139.00       808.86 o
  -3   -4   12      1776.62       216.97      2019.95 o
  -2   -4   12       226.80       155.50       202.22 o
  -7   -3   12        45.83        82.26        70.81 o
  -6   -3   12      1915.81        92.54      2896.08 o
  -5   -3   12       993.51        53.29      1604.13 o
  -4   -3   12       449.02        90.06      1254.59 o
  -3   -3   12       -75.00       761.76       393.23 o
  -2   -3   12      4765.14       243.98      4862.48 o
  -1   -3   12       128.14       144.72       142.50 o
   0   -3   12       804.29       181.98       808.86 o
   1   -3   12       192.65       324.00       283.23 o
  -9   -2   12       452.41        54.32       739.90 o
  -8   -2   12      3895.01        37.33      4061.55 o
  -7   -2   12      1748.91       105.47      2224.23 o
  -6   -2   12      2078.45        41.99      3205.84 o
  -5   -2   12       812.25        93.51      2248.91 o
  -4   -2   12      3900.00       271.92      3962.39 o
  -3   -2   12       541.03       393.63      1137.32 o
  -2   -2   12      1531.94       244.92      1372.78 o
  -1   -2   12       516.20       589.52      1085.14 o
   0   -2   12      8341.17       263.09      6606.00 o
   1   -2   12      -179.83       290.02       140.94 o
   2   -2   12       -11.29      7477.06       253.33 o
 -10   -1   12       739.30        46.24       362.80 o
  -9   -1   12      4725.19        75.69      3719.85 o
  -8   -1   12      1673.63        77.62      2067.13 o
  -7   -1   12      -233.48       104.86        22.06 o
  -6   -1   12      3132.64       174.50      3431.27 o
  -5   -1   12      7588.15       166.15      6906.24 o
  -4   -1   12       -42.12      1067.98      2682.52 o
  -3   -1   12       777.29       180.36      2496.67 o
  -2   -1   12      5779.04        86.30      5337.51 o
  -1   -1   12      9009.81       100.40      8363.71 o
   0   -1   12       204.78       252.17       301.07 o
   1   -1   12       957.28       586.61      2374.35 o
   2   -1   12      1110.89      1179.92      2555.68 o
   3   -1   12       601.72       765.63      2330.06 o
 -10    0   12       986.59        92.54       530.22 o
  -9    0   12       423.54       175.56       457.77 o
  -8    0   12        97.81       278.22        77.55 o
  -7    0   12      9070.66        83.54      5824.71 o
  -6    0   12       430.15       187.69       816.30 o
  -5    0   12        76.21       327.97       718.76 o
  -4    0   12       -39.69       540.56      2438.34 o
  -3    0   12      9424.53        78.50     10156.87 o
  -2    0   12        56.55       482.24       263.82 o
  -1    0   12       804.29       256.96      1496.28 o
   0    0   12       726.30       466.56      1614.60 o
   1    0   12      8221.05       127.69      6521.45 o
   2    0   12       447.75       323.28       757.75 o
   3    0   12      3572.45       205.06      3059.81 o
 -10    1   12      -242.11       279.89       217.33 o
  -9    1   12      7640.51       163.07      4297.69 o
  -8    1   12      2222.18       465.70      2292.42 o
  -7    1   12         8.76      3123.69        25.23 o
  -6    1   12      4640.33       121.44      4314.81 o
  -5    1   12      6885.68        71.40      6374.79 o
  -4    1   12      -119.68       234.09      2304.93 o
  -3    1   12      1170.32       294.81      2261.30 o
  -2    1   12      5310.04       818.53      5356.59 o
  -1    1   12      9403.18        90.82      8664.64 o
   0    1   12        34.57      1361.61       382.95 o
   1    1   12      1998.09       126.34      2120.86 o
   2    1   12      3649.37       115.56      2702.83 o
   3    1   12      2787.84       144.00      2503.19 o
  -9    2   12       589.52       265.04       704.84 o
  -8    2   12      6835.98       115.13      4487.90 o
  -7    2   12      1896.60       173.71      2323.76 o
  -6    2   12      2641.96       411.28      3183.72 o
  -5    2   12       938.81       278.56      2311.20 o
  -4    2   12      4912.61        59.91      4289.14 o
  -3    2   12      1055.60       205.35      1021.63 o
  -2    2   12       783.44       163.07      1227.02 o
  -1    2   12       443.52       538.70       908.21 o
   0    2   12      8230.12        97.42      6188.67 o
   1    2   12       160.28       225.90       189.44 o
   2    2   12       736.04       119.90       234.98 o
  -8    3   12       925.98       348.57       964.09 o
  -7    3   12       -50.41       635.04        73.02 o
  -6    3   12      2234.45       209.38      2750.52 o
  -5    3   12      1202.01       163.84      1614.60 o
  -4    3   12        13.40      2914.92      1222.45 o
  -3    3   12       189.34       268.30       411.55 o
  -2    3   12      6539.96       126.79      4753.93 o
  -1    3   12        -3.42     11312.45       223.14 o
   0    3   12       732.24       272.91       790.42 o
   1    3   12       506.70       182.52       211.60 o
  -5    4   12       662.03        62.73       331.22 o
  -4    4   12        74.30       336.72       884.77 o
  -3    4   12      1781.68       237.47      2151.01 o
  -2    4   12       -20.43      1565.78       137.86 o
  -4   -3   13      1570.54       146.41      1367.95 o
  -3   -3   13       256.00       315.77       370.29 o
  -7   -2   13      1352.03        63.20      2431.90 o
  -6   -2   13      1040.06       281.90      1797.75 o
  -5   -2   13       245.55       144.00       115.84 o
  -4   -2   13       599.76       111.51       274.52 o
  -3   -2   13      2603.04       365.57      4558.10 o
  -2   -2   13       214.04       603.19       633.98 o
  -1   -2   13       177.96       496.40       245.09 o
  -8   -1   13      3865.11        89.68      3191.09 o
  -7   -1   13       -50.98       307.30      1146.14 o
  -6   -1   13        38.44       438.48        51.49 o
  -5   -1   13      2095.81       404.81      3059.81 o
  -4   -1   13      1845.56      1011.88      3593.63 o
  -3   -1   13       465.26       155.00       598.36 o
  -2   -1   13       -14.67      5123.70      1466.15 o
  -1   -1   13         2.86     55780.99      2279.95 o
   0   -1   13       -68.72       948.02       486.11 o
  -8    0   13      -177.42       235.32       127.35 o
  -7    0   13       315.06       192.38       916.09 o
  -6    0   13      2698.80      1080.44      4744.94 o
  -5    0   13       -67.90       651.78       884.77 o
  -4    0   13       -88.36       410.47       779.45 o
  -3    0   13        15.44      1263.09       595.18 o
  -2    0   13      1203.40       586.61      2496.67 o
  -1    0   13       374.04       333.06       976.28 o
   0    0   13      1879.22      1254.58      4531.71 o
   1    0   13       197.68      1474.56       438.44 o
  -8    1   13        -4.28     80508.39      2812.44 o
  -7    1   13       -21.34       979.06      1177.27 o
  -6    1   13         9.73      5569.64        24.58 o
  -5    1   13        10.24     13027.94      2602.05 o
  -4    1   13      2797.35       614.54      3815.95 o
  -3    1   13       108.58       887.44       471.84 o
  -2    1   13       722.53       601.72      1656.81 o
  -1    1   13      1303.21       382.98      2084.97 o
   0    1   13       260.50       214.33       471.84 o
  -7    2   13      2344.50       119.68      2361.65 o
  -6    2   13      2346.43       341.14      1887.34 o
  -5    2   13        89.11       413.31        48.72 o
  -4    2   13       -58.68      2126.13       189.44 o
  -3    2   13      3027.20       549.90      4611.10 o
  -2    2   13       607.13       154.50       670.63 o
  -1    2   13       299.98       239.63       166.81 o
  -4    3   13      2432.46       370.95      1305.94 o
  -3    3   13       401.60       186.32       435.72 o
  -5    0   14        17.47      1263.09        24.58 o
  -4    0   14      1284.51       579.85       916.09 o
  -3    0   14        79.57       817.96      1254.59 o
